# Supplementary material for: Identification of Immune Cell Landscape and Construction of a Novel Diagnostic Nomogram for Crohn’s Disease
Source: Front Genet. 2020 Apr 29;11:423. doi: 10.3389/fgene.2020.00423 (PMC7212409; doi:10.3389/fgene.2020.00423)
Supplement: TABLE S1 — The results of CIBERSORTx in Crohn’s disease. [file Table_1.XLSX]

## Sheet: CD of derivation cohort
Mixture	B cells naive	B cells memory	Plasma cells	T cells CD8	T cells CD4 naive	T cells CD4 memory resting	T cells CD4 memory activated	T cells follicular helper	T cells regulatory (Tregs)	T cells gamma delta	NK cells resting	NK cells activated	Monocytes	Macrophages M0	Macrophages M1	Macrophages M2	Dendritic cells resting	Dendritic cells activated	Mast cells resting	Mast cells activated	Eosinophils	Neutrophils	P-value	Correlation	RMSE	Absolute score (sig.score)
GSM76056	0.104139	0.028148	0.0974475	0.246996	0	0.192779	0.0802069	0.0528579	0.0130946	0	0.127237	0	0.146013	0.0279012	0.0465284	0.0728914	0.0180555	0.0120545	0.0403615	0	0.0133281	0.065949	0	0.85688	0.673942	1.38599
GSM76057	0.115661	0.165532	0.146206	0.122128	0	0.24967	0.0162852	0.0745376	0.00196669	0.040369	0.0497908	0	0.105598	0.0460906	0.0559871	0.105775	0.00669547	0	0.0214101	0.0196729	0.0379189	0.0443528	0	0.879128	0.650288	1.42565
GSM76058	0.0867728	0.0711337	0.0474022	0.219512	0	0.155609	0.052631	0.0641248	0.00574947	0.043306	0	0.0181226	0.323666	0.0711219	0.0366698	0.1239	0	0	0.0870513	0	0.0447136	0.0700089	0	0.889669	0.666533	1.5215
GSM76059	0.143579	0.0226557	0.17669	0.135507	0	0.272041	0.0198528	0.0381886	0.0211465	0	0.124337	0	0.138383	0.0299795	0.0514691	0.0706599	0	0.00457842	0.0383165	0.0241182	0.0402154	0.0158947	0	0.822978	0.689974	1.36761
GSM76060	0.121182	0.0415533	0.159172	0.0152298	0	0.349406	0.0445788	0.0490342	0	0.0358535	0.0900083	0	0.177987	0.0292539	0.0329567	0.13353	0.00344608	0	0.036372	0	0.0086127	0.071256	0	0.828632	0.6971	1.39943
GSM76061	0.123765	0.0202044	0.0444299	0.14047	0	0.371973	0.0632414	0.0636486	0	0	0.084949	0	0.154792	0	0.0113271	0.135081	0	0.0235595	0.0212665	0	0.0469012	0	0	0.839956	0.6824	1.30561
GSM76062	0.150961	0	0.11173	0.316932	0	0.0790476	0.0850793	0.0407296	0.00325715	0	0.100068	0	0.133535	0.160645	0.0588678	0.10032	0	0.0127209	0.0453886	0	0.0165303	0.157578	0	0.795415	0.715387	1.57339
GSM76063	0.133886	0.121211	0.0852559	0.121039	0	0.202932	0.0142169	0.0706178	0.0290497	0	0.114103	0	0.175467	0.0493254	0.0362752	0.127827	0.0125383	0.000814441	0.0690184	0	0.00695736	0.019845	0	0.882754	0.665961	1.39038
GSM76064	0.145254	0.0550749	0.144521	0.0996425	0	0.0783465	0.0301536	0.016181	0.0147358	0	0.108485	0	0.240932	0.0390523	0.0324913	0.118459	0.0133267	0.000757746	0.0874761	0	0.00739451	0.0238514	0	0.875982	0.667499	1.25613
GSM76065	0.106209	0	0.0925487	0.258947	0	0.184949	0.0945002	0.0927339	0.0260606	0.00554503	0.132632	0	0.0580249	0	0.0363927	0.094692	0.0137072	0.0188406	0.0251299	0.00969607	0.0275555	0.0189858	0	0.848425	0.664083	1.29715
GSM76066	0.098617	0.145511	0.114145	0.114758	0	0.117327	0.0459897	0.0755419	0.0173143	0.0106489	0.0275716	0	0.162287	0.0671834	0.0442367	0.165423	0	0.0135259	0.00123539	0.0194308	0.029878	0.193925	0	0.884997	0.652791	1.46455
GSM76067	0.0991413	0.118889	0.0784246	0.0918981	0	0.139972	0.0164662	0.093894	0	0.0314857	0.0759612	0	0.0379861	0.167514	0.0325253	0.20954	0	0.0107354	0.0433276	0	0.00107012	0.424746	0	0.884813	0.625133	1.67358
GSM76068	0.121324	0.135068	0.10247	0.248261	0	0.236266	0.0231711	0.0833854	0.0109348	0.12088	0.0942622	0	0.0340426	0.0979333	0.0149121	0.0693718	0	0.0114604	0.0205151	0	0.0583443	0.194881	0	0.910065	0.614539	1.67748
GSM76069	0.0869255	0.02121	0.0776916	0.243933	0	0.152978	0.0348921	0.0966998	0.112157	0	0.201212	0	0.146507	0.0717593	0.0205201	0.0574295	0.00172254	0.00448734	0	0.0811698	0.0171698	0.0591001	0	0.826297	0.681628	1.48756
GSM76070	0.0608045	0.252639	0.0991623	0.166671	0	0.223604	0.0339629	0.0971598	0	0.105417	0.0317489	0	0.112522	0.0116595	0.0211648	0.113425	0	0.023573	0.0264808	0	0.0570126	0.00801427	0	0.883098	0.639786	1.44502
GSM76071	0.155262	0.0736184	0.164113	0.232804	0	0.142379	0.031668	0.0656594	0.041959	0	0.13259	0	0.119571	0.118637	0.0307901	0.08479	0	0	0.0219471	0.0184347	0.0119604	0.0350606	0	0.858766	0.663487	1.48124
GSM76072	0.0591183	0.0828096	0.033971	0.169142	0	0.260305	0.0138584	0.082121	0.0602584	0	0.0240796	0.00109088	0.222419	0.0242549	0.0269828	0.115431	0.0018021	0.0148546	0.0764942	0	0.00931441	0	0	0.850679	0.686471	1.27831
GSM76073	0.16713	0.00572368	0.105715	0.266432	0	0.146167	0.0477103	0.0976558	0.0209304	0	0.178519	0	0.144219	0.0183975	0.0134256	0.0678101	0.00652862	0.0112076	0	0.0270733	0.0231899	0	0	0.824581	0.672256	1.34783
GSM76074	0.0883627	0.13829	0.145142	0.29346	0	0.0816844	0.0254597	0.0731807	0.0445891	0	0.0677269	0	0.0896958	0.0278964	0.0585597	0.102031	0.0151066	0	0.0368894	0	0.0168708	0	0	0.856662	0.656684	1.30494
GSM76075	0.150173	0.0688699	0.138109	0.0822529	0.058024	0.114105	0.0181997	0.0673758	0.0339291	0.0877913	0	0.00553979	0.0842088	0.097665	0.0823821	0.157519	0	0.00379923	0.0590204	0	0	0.423825	0	0.878072	0.632271	1.73279
GSM76076	0.218098	0.181263	0.0171791	0	0	0.103607	0.0471557	0.0182299	0	0.153934	0.0381584	0	0.0713644	0.168366	0.0497515	0.190636	0	0	0.0504359	0	0.0277197	0.309743	0	0.902279	0.616053	1.64564
GSM76077	0.112909	0.220518	0.154265	0.160539	0	0.142472	0.061807	0.0924102	0.0253427	0.0286826	0.147901	0	0.054765	0.121627	0.0352667	0.0871053	0	0.0183774	0.00883008	0.0112111	0.0178062	0.102439	0	0.888861	0.638056	1.60427
GSM76078	0.101765	0	0.13971	0.102976	0	0.183587	0.0465666	0.0613329	0	0.0641859	0	0	0.204454	0.0694468	0.0297121	0.174563	0.0129524	0.0273746	0.084026	0	0.0398843	0.14079	0	0.850517	0.695846	1.48333
GSM76079	0.072558	0.0193512	0.115788	0.389066	0	0.0981488	0.0141016	0.126658	0.045362	0	0.0531695	0.06121	0.0439707	0.0553509	0.0253388	0.0628418	0	0.118297	0	0.593769	0.00808317	0.032129	0	0.443168	0.89893	1.93519
GSM76080	0.0837533	0.245739	0.129669	0.156662	0.0283374	0.0977828	0.0386593	0.141528	0.0250246	0.0188729	0.0616117	0.0827316	0.176755	0.0572694	0.0278007	0.113643	0.00666641	0.00490099	0.0349089	0	0.0150728	0.0198446	0	0.916412	0.621516	1.56723
GSM76081	0	0.771123	0.144205	0.0940137	0.00206299	0.163222	0.00741498	0.0878911	0.0179197	0	0.0902539	9.96e-06	0.0580231	0.106448	0.00556023	0.0847137	0	0.0110264	0.0442308	0	0	0.15718	0	0.922843	0.546175	1.8453
GSM76082	0.161565	0.122741	0.33194	0.0520024	0	0.141617	0.0180387	0.0367492	0.00244378	0.0129686	0.131773	0.00525636	0.11118	0.111512	0.0353287	0.136559	0	0.00373631	0.0467383	0	0.0357612	0.195234	0	0.931923	0.58404	1.69315
GSM76083	0.035492	0.177899	0.151702	0.156283	0.0221539	0.129939	0.0268824	0.0275573	0	0.0185808	0.0228839	0	0.0777535	0.198063	0.0323726	0.129458	0	0.00574259	0.0987266	0	0.0329154	0.626244	0	0.836168	0.637121	1.97065
GSM76084	0.145758	0.171758	0.0664963	0.268485	0	0.268244	0.0370004	0.109768	0.0567538	0	0.127777	0	0.0913433	0.025714	0.0285357	0.112086	0.00860954	0.00511813	0.0297821	0	0.0065824	0.0152332	0	0.911977	0.608223	1.57504
GSM76085	0.244515	0.0604027	0.104159	0.152636	0.0439771	0.114833	0.0214853	0.0708069	0	0.103493	0.0279535	0.0099168	0.231255	0.0127399	0.0413426	0.218989	0	0.00992927	0.0491879	0	0.00102434	0.064013	0	0.916559	0.633523	1.58266
GSM76086	0.0819565	0.0419824	0.120091	0.0974079	0	0.0595454	0.0691981	0.0471326	0	0.182571	0.0736058	0.0159735	0.222094	0.277454	0.0589459	0.126405	0.00179115	0	0.0258014	0.0115651	0	0.282037	0	0.795446	0.695981	1.79556
GSM76087	0.236885	0.132631	0.0841905	0.189359	0	0.243258	0.0440844	0.100606	0.00558517	0.052503	0.0462909	0	0.060369	0.0096048	0.0143116	0.124565	0	0.0165645	0.0594483	0	0.00666736	0.00426306	0	0.87752	0.630705	1.43119
GSM76088	0.0851614	0.104812	0.16431	0.0668374	0	0.188572	0.0381714	0.0904297	0	0.0171494	0.0639314	0.00867397	0.165339	0.0132215	0.0413425	0.132575	0.0120256	0.0179005	0.0516248	0	0.0118006	0.139163	0	0.846605	0.685306	1.41304
GSM76089	0.0861563	0.262125	0.113394	0.19548	0	0.249711	0.02382	0.105986	0.0155849	0	0.116026	0	0.0897904	0.064034	0.0324039	0.0458016	0	0.00767185	0.023819	0	0.0146644	0.0298312	0	0.919088	0.598833	1.4763
GSM76090	0.132643	0.102599	0.0646857	0.0624035	0.0533244	0.116191	0.0117614	0.0922548	0.0181824	0.060965	0	0.0069731	0.108391	0.177072	0.0242013	0.163637	0	0	0.0240329	0	0.0419398	0.407867	0	0.87976	0.622379	1.66912
GSM76091	0.164216	0	0.195134	0.0157551	0	0.153253	0.0309886	0.0119672	0.00238325	0.013003	0.0262369	0	0.308224	0.119699	0.0631711	0.106671	0.0199709	0	0.0860288	0	0.012292	0.0886202	0	0.832625	0.686438	1.41761
GSM76092	0.0911415	0.0152988	0.0997613	0.492882	0	0.0846973	0.0230136	0.0947355	0.083897	0	0.12815	0.00277551	0.0758444	0.0394442	0.0190813	0.076152	0.00325761	0.00527136	0.0228167	0.00825133	0.00859207	0.0442744	0	0.81275	0.665738	1.41934
GSM76093	0.105651	0.00788104	0.0558732	0.127823	0	0.192679	0.0180245	0.123532	0.0594549	0	0.0897821	0	0.127346	0.104226	0.0598735	0.132504	0.00881892	0.0106343	0.0335059	0.0116586	0.0340821	0.0425965	0	0.754874	0.747895	1.34595
GSM76094	0.155733	0.0511322	0.0230023	0.295042	0	0.166135	0.0102598	0.100351	0.0584604	0	0.116564	0.00666583	0.126548	0.0312601	0.0342643	0.0540893	0.000561209	0.0132967	0.0712708	0	0.012605	0.00309429	0	0.865787	0.646045	1.33034
GSM76095	0.10314	0.176794	0.114951	0.16968	0.0995936	0.239725	0.0366452	0.0322626	0.0196699	0	0.112433	0	0.0661376	0.0426997	0.0532343	0.0883582	0.0060311	0.00443963	0.0133892	0.0326049	0	0.0122055	0	0.894514	0.626529	1.42399
GSM76096	0.0725637	0.0615316	0.2188	0.246229	0.215718	0	0.00204759	0.0286557	0.0500359	0	0.0624352	0.0390371	0.143363	0.0501424	0.0417469	0.109288	0.0267077	0.00608648	0.0167583	0.000622377	0.00535699	0.019937	0	0.835187	0.673004	1.41706
GSM76097	0.0935885	0.0636238	0.137747	0.314965	0	0.117766	0.00647446	0.125814	0.0612804	0	0.139537	0	0.128995	0.0502922	0.0208648	0.050382	0	0.00788743	0	0.0667967	0.0504869	0.00644757	0	0.819867	0.680798	1.44295
GSM76098	0.0598881	0.149538	0.0887488	0.228911	0	0.168019	0.0375603	0.17158	0.0137234	0.108962	0	0.0606889	0.115533	0.0926165	0.01409	0.114736	0	0	0.0741556	0	0.0124594	0.132028	0	0.908373	0.636649	1.64324
GSM76099	0.10749	0	0.121493	0.161437	0.0528464	0.0732659	0.0122612	0.11892	0.0868835	0.00851923	0.0267947	0	0	0.0358025	0.0468613	0.0288672	0	0.123348	0	0.874116	0	0.188386	0	0.497225	0.872276	2.06729
GSM76100	0.0751736	0.0469494	0.037887	0.196007	0	0.285666	0	0.0510176	0.0235055	0	0.151276	0	0.148152	0.0334734	0.034733	0.073353	0	0.0202138	0	0.0611709	0.0300813	0	0	0.801594	0.695606	1.26866
GSM76101	0.103632	0.033412	0.11206	0.194227	0	0.246093	0.0523344	0.102816	0.0483865	0	0.139857	0	0.0480153	0.112895	0.042485	0.0135315	0	0.0289295	0	0.0927967	0.0135357	0.0485627	0	0.803135	0.698679	1.43357
GSM76102	0.157183	0.0882239	0.0919719	0.256066	0.0490319	0.114001	0.018747	0.0653071	0.0259823	0	0.0464448	0.000864736	0.131658	0.0607067	0.0325456	0.125469	0.000200669	0.00406866	0.0427354	0	0.0122444	0.0301773	0	0.912958	0.632882	1.35363
GSM76103	0.0405845	0.101292	0.194057	0.151231	0	0.329065	0.00507931	0.0953647	0.0178929	0.04842	0	0.0350339	0.106897	0.141509	0.0179661	0.109848	0	0.0063869	0	0.0604025	0.00838557	0.097209	0	0.87626	0.656696	1.56662
GSM76104	0.162362	0.0361998	0.0768677	0.160872	0.00628473	0.139958	0.00176716	0.0827731	0.0523942	0.0560633	0	0.0733722	0.173507	0.0948236	0.0353391	0.137571	0	0	0.122415	0	0.0153235	0.0180439	0	0.883336	0.671453	1.44594
GSM76105	0.239234	0.167755	0.107709	0.205098	0.0176668	0.232869	0.00384402	0.0747199	0.061122	0	0.123538	0	0.0587765	0.0161025	0.0177737	0.0612232	0	0.0230924	0.01934	0.0145458	0.00586854	0	0	0.886369	0.601827	1.45028
GSM76106	0.295652	0.0882452	0.134863	0.127742	0.137395	0.170813	0	0.103277	0.0293152	0	0.0694244	0.0450706	0.133474	0.0159387	0.0247714	0.0842742	0.00152914	0.00813227	0.00424211	0.00795964	0.00492505	0.0123303	0	0.916938	0.588391	1.49937
GSM76107	0.377554	0.0721576	0.258524	0.226239	0.154198	0.0569652	0	0.10513	0	0	0.165977	0.052636	0.054583	0.0343025	0.0167948	0.0469025	0	0.00402599	0	0.0216326	0.00470559	0	0	0.904242	0.557422	1.65233
GSM76108	0.239735	0	0.166483	0.124328	0	0.219416	0.0218626	0.170125	0.0163945	0.0406678	0.0567441	0	0	0.12171	0.0295692	0.0820071	0	0.0225094	0	0.109734	0.0606827	0.069561	0	0.867533	0.661567	1.55153
GSM76109	0.148258	0	0.147193	0.247013	0	0.162726	0.0305377	0.124813	0.0603676	0	0.118362	0	0.0334661	0.0822819	0.0634786	0.0678066	0	0.0215527	0	0.0678187	0.00251569	0.0464097	0	0.80548	0.694577	1.4246
GSM76110	0.200073	0	0.0518591	0.147581	0	0.296113	0.0144636	0.0569861	0.0913708	0	0.0137897	0.0198526	0.0687134	0.132323	0.0529075	0.0646872	0	0.0101431	0.0238842	0.0159237	0.020633	0.1337	0	0.887601	0.651232	1.415
GSM76111	0.152664	0.159202	0.0382617	0.150168	0	0.251742	0.0150936	0.065037	0.0308283	0	0.102507	0	0.165733	0.0346439	0.0645259	0.0984114	0.0104265	0	0.0350433	0.0104931	0.00131167	0.00627117	0	0.891076	0.643606	1.39236
GSM76112	0.0798681	0.0090831	0.0506914	0.0482833	0	0.134573	0.0028885	0.025933	0.0756412	0	0	0.0221388	0.213314	0.178043	0.0567254	0.196653	0	0	0.0808788	0	0.0315431	0.102112	0	0.817651	0.704139	1.30837
GSM76113	0.0572061	0.167478	0.0727223	0.199205	0	0.265232	0.00387158	0.10875	0.036034	0.0367137	0.0174063	0.0575727	0.141822	0.0354648	0.0340775	0.0997812	0	0.0276449	0.0715298	0	0.0230371	0.0204824	0	0.910644	0.634762	1.47603
GSM76114	0.102567	0	0.104699	0.0451193	0	0.246163	0	0.0860227	0.0143973	0.0218413	0.0298375	0	0.152583	0.22165	0.0469228	0.119332	0	0.0151598	0	0.0876877	0.0203322	0.128379	0	0.846233	0.686702	1.44269
GSM267527	0.0268503	0.137397	0.0996387	0.0870483	0	0.0931351	0	0.0372965	0.0980767	0	0.13048	0.0109201	0.150929	0	0.003582	0.0388105	0	0.00376929	0.00546978	0.00773714	0	0.00608383	0	0.548379	0.839232	0.937224
GSM267528	0.045317	0.0574554	0.139667	0.0900286	0	0.175201	0	0.0586298	0.059008	0	0.1096	0.00728676	0.119695	0.024735	0.0481092	0.0595144	0.00362766	0	0.0461937	0	0.00639201	0.00611286	0	0.805383	0.701285	1.05657
GSM267529	0.143655	0.153698	0.167995	0.28926	0	0.117889	0.434222	0.190826	0	0	0.246811	0	0.300346	0.185417	0.258694	0	0	0.0819048	0	0.137829	0	0.814158	0	0.776367	0.706583	3.52271
GSM267530	0.160234	0.0805898	0.251237	0.0845429	0	0.208323	0.00136225	0.0871271	0.0633287	0	0.163791	0	0.153034	0.0748027	0.0241013	0.118747	0.0025187	0.0349712	0.0543021	0.0391259	0.0298922	0.0558455	0	0.920512	0.630405	1.68788
GSM267531	0.119805	0.130886	0.175724	0.138812	0	0.122818	0.0868915	0.0976556	0.0890845	0	0.163146	0	0.348128	0.17119	0.130876	0.0780662	0	0	0.0500943	0	0.0119812	0.0688443	0	0.903307	0.657083	1.984
GSM267532	0.154681	0.081883	0.129442	0.061876	0	0.309427	0.0111888	0.0625278	0.0116751	0.0915823	0.0269751	0.0282127	0.0479862	0.047727	0.0159325	0.150556	0.00086381	0.00758602	0.0887908	0	0.0244095	0.0317662	0	0.855614	0.671994	1.38509
GSM267533	0.05998	0.0303471	0.0973561	0.127658	0	0.24402	0.0181914	0.0565818	0.0139949	0.0204307	0.0521284	0.0409208	0.108654	0.0662678	0.0385435	0.163988	0.0263262	0	0.0992489	0	0.0474991	0.0187383	0	0.805638	0.724926	1.33087
GSM267534	0.0755825	0.257862	0.0733632	0.100719	0	0.264775	0.166327	0.0783472	0	0.0287113	0.100671	0.0155989	0.202858	0.131658	0.146047	0.046993	0.0119504	0.00970018	0.0326542	0.00876493	0	0.194337	0	0.890375	0.657727	1.94692
GSM267535	0.0922339	0.040058	0.130373	0.14724	0	0.224643	0.0481565	0.0630746	0	0	0.0646662	0.013355	0.0860485	0.133674	0.0633917	0.134087	0.00548079	0	0.078425	0	0.0440763	0.0174041	0	0.850034	0.697536	1.38639
GSM267536	0.0383533	0.0828373	0.159072	0.130616	0	0.186326	0.00896731	0.0513604	0.0330698	0.00578015	0.0778873	0.00107338	0.103209	0	0.0266089	0.178064	0.00630142	0	0.0610964	0	0.0349847	0.0137107	0	0.849859	0.684653	1.19932
GSM267537	0.180101	0.101768	0.146882	0.200643	0	0.269557	0.0531044	0.127595	0.033975	0	0.158834	0	0.127905	0.144793	0.0428757	0.101481	0	0.0274578	0	0.0833281	0.0277257	0.124478	0	0.87355	0.66727	1.9525
GSM267538	0.0393499	0.05332	0.130034	0.159454	0	0.234144	0.0384083	0.00787087	0.0273453	0	0.0792082	0	0.0939376	0.0305769	0.0117206	0.11775	0.0210485	0	0.0487698	0	0.0316027	0.0156236	0	0.815043	0.705037	1.14016
GSM267539	0.185369	0.0933187	0.11405	0.16358	0	0.26785	0.0387697	0.0844223	0.0490268	0	0.164519	0	0.0913013	0.0851827	0.0183098	0.111732	0	0.00719677	0	0.0470391	0.021917	0.0679364	0	0.905464	0.633597	1.61152
GSM267540	0.0621906	0.0306887	0.172181	0.264492	0	0.138244	0.0374823	0.0375707	0.0150245	0	0.0592807	0.000801684	0.17633	0.115922	0.036617	0.169916	0.0288721	0	0.0254278	0.00412206	0.0752965	0.0603012	0	0.847804	0.693389	1.51076
GSM267541	0.0886592	0.085589	0.142658	0.26025	0	0.127382	0.0229161	0.0784245	0.0719786	0	0.0693684	0	0.170846	0.0732807	0.0786799	0.123379	0.0134262	0	0.0917349	0	0.0228527	0.025222	0	0.918907	0.650569	1.54665
GSM267542	0.192959	0.180253	0	0.293782	0.274114	0.0330476	0.0557192	0.0767105	0.0169496	0	0.118853	0	0.094341	0.0551561	0.0379979	0.0618821	0	0.0226125	0	0.020561	0.000123451	0.00553266	0	0.901288	0.601646	1.54059
GSM267543	0.115154	0.168368	0.0794599	0.187165	0.0555142	0.185702	0.0203481	0.0847211	0	0	0.175106	0	0.19095	0.0769858	0.0605323	0.0903601	0	0.0178031	0.0218199	0.0270235	0.00424358	0.0263275	0	0.90134	0.64098	1.58758
GSM267544	0.205179	0.131262	0.137887	0.145008	0	0.155988	0.0787454	0.0847854	0.0114257	0.0497205	0.0845199	0	0.136622	0.0779008	0.0617526	0.14687	0	0.0143045	0.067852	0	0.0244306	0.0630524	0	0.943598	0.623846	1.6773
GSM267545	0.155787	0.112883	0.0989239	0.235035	0	0.22719	0.035061	0.0632809	0.0478198	0.0510289	0.116767	0	0.138261	0.0772764	0.0797701	0.141156	0.00864112	0.00115373	0.0614016	0	0.00370893	0.0328559	0	0.942728	0.617354	1.688
GSM267546	0.102347	0.140386	0.128393	0.259065	0	0.20581	0.0355518	0.107078	0.0389119	0.0430755	0.0947839	0	0.140967	0.0824512	0.0749434	0.130981	0.0090305	0.00419048	0.0305102	0	0.0204031	0.0203746	0	0.935611	0.619368	1.66925
GSM267547	0.0696099	0.095874	0.0824629	0.0764316	0	0.343625	0	0.0689812	0	0.102845	0.0882117	0.022149	0.102444	0.0378527	0.0632655	0.145417	0.0248501	0.00279601	0.0863035	0	0.0469688	0.0303179	0	0.883306	0.665885	1.49041
GSM267548	0.0588304	0.12621	0.0948475	0.135979	0	0.269261	0.0403603	0.106543	0	0.0311411	0.0893629	0.0389928	0.203819	0.0782548	0.11357	0.0349408	0.0181372	0.0434727	0	0.0505676	0.0318571	0.207082	0	0.883137	0.656204	1.77323
GSM267549	0.0855225	0.0671688	0.105164	0.181178	0	0.260922	0.020065	0.0564988	0.0264151	0.0293534	0.0888474	0	0.111151	0.0660327	0.0667627	0.113289	0.0109432	0.00198695	0.0850354	0	0.0386146	0.0475955	0	0.904087	0.657047	1.46255
GSM267550	0.0886473	0.0342572	0.0969189	0.17749	0	0.309465	0.0390883	0.0383169	0.00118956	0	0.0740652	0	0.107894	0.0303246	0.0655783	0.179712	0.0247429	0	0.0438521	0	0.0242822	0.0171143	0	0.865373	0.680136	1.35294
GSM267551	0.192971	0.116305	0.0768087	0.207499	0	0.182872	0.0449422	0.0957663	0.0366784	0	0.0905973	0.0294265	0.0809883	0.0698657	0.0760773	0.149474	0.00017446	0	0.0788221	0	0.0326435	0.0464502	0	0.92343	0.634192	1.60836
GSM267552	0.0566979	0.012377	0.12405	0.162161	0	0.260349	0.00204985	0.036595	0.026043	0	0.106783	0	0.0920389	0.0394941	0.051943	0.11726	0.0066975	0	0.0377518	0	0.0276374	0.00919793	0	0.797319	0.709297	1.16913
GSM267553	0.037381	0.0677324	0.211723	0.122984	0	0.193229	0.0210718	0.0576252	0.0482756	0	0.0947052	0.00180491	0.235798	0.0562312	0.110907	0.0977302	0.00572679	0	0.0676921	0	0.00599642	0.0625059	0	0.91341	0.645688	1.49912
GSM267554	0.18659	0.111133	0.120055	0.115956	0.0392402	0.173207	0	0.0618831	0	0.0543012	0.0950803	0.000144652	0.0979134	0.0382692	0.0171238	0.141571	0.000166894	0.0126379	0.0662052	0	0.0513319	0.013744	0	0.90629	0.633924	1.39655
GSM267555	0.0473112	0.133196	0.185619	0.0869921	0	0.247401	0	0.0836326	0.0365189	0.0036371	0.0166158	0.0268884	0.138785	0.0512769	0.0309633	0.0812793	0.0116189	0.00671098	0.0301256	0.0296699	0.0150747	0.0533007	0	0.880613	0.654123	1.31662
GSM267556	0.14974	0.105518	0.0846266	0.15578	0.0620198	0.240031	0.0313237	0.0908701	0	0	0.0930538	0	0.149402	0.0367353	0.0400886	0.119213	0.00922441	0.00411361	0	0.0791618	0.0369312	0.0476312	0	0.741141	0.744752	1.53546
GSM267557	0.059616	0.0788642	0.0989452	0.194004	0	0.117018	0.229164	0.0301136	0	0	0.0933747	0.0534723	0.396447	0.0902964	0.233679	0.0122694	0.00116047	0.00405666	0.00417426	0.0113274	0	0.188423	0	0.849905	0.662456	1.89641
GSM267558	0.0982024	0.075174	0.198857	0.219958	0	0.235423	0.0468711	0.0350252	0	0.0730658	0.0584644	0	0.134605	0.00597568	0.00872217	0.148073	0.00932055	0.0212388	0	0.0805075	0.0486241	0.127176	0	0.810714	0.699281	1.62528
GSM423010	0.317379	0.14759	0.108236	0.283679	0	0.176066	0.033829	0.174275	0.0167692	0.0283665	0.0921633	0	0.0924316	0.0242336	0.0295265	0.137872	0	0.013188	0.00584546	0.0367529	0	0.0204349	0	0.926718	0.586276	1.73864
GSM423012	0.303168	0.159704	0.16497	0.200442	0	0.167871	0.0129234	0.156564	0.0473925	0	0.0938686	0	0.06612	0.103563	0.0211385	0.079539	0	0	0.0406276	0.00988214	0.00322001	0.0179094	0	0.939562	0.569545	1.6489
GSM423013	0.0372526	0.0692303	0.111012	0.106575	0	0.213315	0.127291	0.0673216	0.00116437	0	0.0668755	0	0.09831	0.15978	0.130387	0.0732308	0.0261834	0	0.0813525	0	0.0296819	0.0315923	0	0.770475	0.745124	1.43056
GSM423015	0.084026	0.0652793	0.143269	0.14212	0	0.2252	0.0556538	0.0647891	0.0434722	0	0.100878	0	0.122197	0.0545797	0.0601025	0.049088	0.0187683	0.013912	0.0150708	0.0177582	0.011547	0.0164188	0	0.833525	0.688553	1.30413
GSM423017	0.135409	0.140143	0.182006	0.147448	0.0647476	0.0919298	0.0227077	0.0412702	0.0351297	0	0.13739	0	0.100997	0.094362	0.0312429	0.159128	0	0	0.0300054	0.0485654	0.01848	0.0243256	0	0.914651	0.629425	1.50529
GSM423019	0.0774636	0.136364	0.1356	0.170542	0	0.137945	0.109	0.10873	0.0273257	0	0.0562613	0.0578383	0.104908	0.0905048	0.126913	0.114861	0.00661564	0.000171601	0.0324892	0	0.00282779	0.0278275	0	0.877884	0.662653	1.52419
GSM423021	0.0766693	0.115509	0.1091	0.112404	0	0.157052	0.047858	0.0713326	0.0082013	0.0111547	0.0759253	0.0121678	0.136332	0.101079	0.0763174	0.0634702	0.0178428	0.00461126	0.0281434	0.00242258	0.0363581	0.0159517	0	0.890331	0.664499	1.2799
GSM423023	0.0800975	0.0833231	0.163409	0.11663	0	0.150805	0.0221125	0.0857799	0.0268746	0	0.105934	0	0.117994	0.044382	0.0970213	0.100098	0.0181864	0	0.0707836	0	0	0.0249568	0	0.847009	0.68493	1.30839
GSM423025	0.0728197	0.101725	0.0785423	0.086521	0	0.222284	0.0400241	0.0621776	0.0283903	0.0381809	0.081484	0	0.10403	0.0594137	0.0655628	0.0865115	0.0173739	0.00829428	0	0.018182	0.025145	0.0269877	0	0.827668	0.697679	1.22365
GSM423027	0.0699019	0.144801	0.134581	0.163197	0	0.209061	0.0503268	0.0452293	0.0141216	0	0.06865	0	0.0977035	0.0897265	0.054041	0.084523	0.00111371	0.00361099	0.0773931	0	0.00350977	0.0493936	0	0.91071	0.645642	1.36088
GSM423029	0.151932	0.129131	0.22143	0.11738	0.0400716	0.128624	0.0233524	0.136449	0.0357123	0	0.119411	0	0.101366	0.0360245	0	0.109232	0	0.0464635	0	0.0528454	0.0177892	0.00867963	0	0.891574	0.627569	1.47589
GSM423031	0.169427	0.108439	0.160118	0.0797096	0	0.269133	0.026683	0.062154	0	0	0.122512	0	0.0906395	0.105565	0.0350082	0.0872963	0.015492	0	0	0.0505916	0.0174657	0.0266451	0	0.891729	0.641442	1.42688
GSM423033	0.062084	0.146876	0.165584	0.116246	0.0372972	0.169115	0.133937	0.0785582	0	0.0618906	0.0994116	0	0.196541	0.117782	0.0834537	0.0611748	0	0.0530358	0.0313914	0.00932609	0.053809	0.152662	0	0.904573	0.658295	1.83018
GSM423035	0.143476	0.160376	0.294141	0.1194	0.0164424	0.242239	0.0302358	0	0	0	0.126189	0	0.211249	0.140816	0.0265832	0.112787	0	0.00700549	0	0.103781	0	0.419341	0	0.900106	0.612184	2.15406
GSM423037	0.0864475	0.172523	0.159584	0.0186683	0.0842914	0.321669	0.131748	0	0	0	0.115705	0	0.251106	0.104573	0.132501	0.0426276	0	0.0629619	0	0.0674364	0.117268	0.244436	0	0.876221	0.668091	2.11355
GSM423039	0.0608937	0.272031	0.11885	0.312335	0	0.149341	0.0754416	0.0890491	0.0287222	0.022329	0.0722765	0	0.209399	0.196697	0.1722	0.135035	0	0	0.0431108	0.0284011	0.00382764	0.0335231	0	0.929716	0.632226	2.02347
GSM423041	0.0794343	0.148707	0.267274	0.0635813	0	0.248895	0.0139797	0.0385533	0	0	0.119791	0	0.194596	0.159235	0.0335626	0.0412491	0	0.0250612	0	0.0643628	0	0.212499	0	0.799238	0.694465	1.71078
GSM423043	0.271293	0.220991	0.195356	0.156354	0	0.231967	0.0791549	0.147366	0	0	0.102237	0	0.232695	0.116684	0.0404793	0.0664435	0	0.0463264	0	0.0905491	0.0307916	0.204667	0	0.919265	0.623345	2.23335
GSM423045	0.0884889	0.136561	0.1243	0.137076	0.0247813	0.19105	0.0492286	0.0611953	0.0446006	0.00351543	0.162587	0	0.0844227	0.310391	0.116355	0.145711	0	0.0165013	0.0448491	0.0161897	0.00366553	0.0554555	0	0.93594	0.632158	1.81693
GSM423053	0.0886794	0.0464236	0.0631448	0.363609	0	0.109462	0.00595019	0.0863972	0.0471192	0	0.125279	0	0.138071	0	0.0161051	0.0938318	0.00816735	0	0.0371743	0	0.0224752	0.00797369	0	0.781241	0.698244	1.25986
GSM423055	0.0915648	0.0274236	0.0828766	0.232763	0	0.246683	0.026544	0.0730401	0.011323	0	0.0672441	0	0.114971	0.0423488	0.0297033	0.0637901	0.00252226	0.00558617	0.0134123	0	0.0273657	0.0529544	0	0.763003	0.721691	1.21212
GSM423057	0.110885	0.12013	0.123769	0.196863	0.0144262	0.0936341	0.134551	0.0557959	0.0127198	0.067169	0.189379	0.014283	0.0998806	0.092708	0.143278	0.0772013	0.00761178	0.0162716	0	0.0215674	0.0495727	0.199266	0	0.907013	0.63271	1.84096
GSM423059	0.0727318	0.0456788	0.10196	0.261704	0	0.215662	0.0415247	0.0592221	0.0332306	0.010983	0.153	0	0.114397	0.0163357	0.0368564	0.0779983	0.0178994	0.00254328	0.0178633	0.00896733	0.0195769	0.0640927	0	0.850617	0.661978	1.37223
GSM423061	0.0749228	0.0809361	0.168802	0.0837914	0	0.23748	0.00976615	0.0415981	0.0133393	0.0068392	0.0458189	0.0132418	0.106362	0.0156083	0.0141887	0.0787541	0.00373365	0.00868068	0.0533541	0	0.00947486	0	0	0.837155	0.671767	1.06669
GSM423063	0.0932216	0.0510203	0.0975056	0.340071	0	0.224476	0.0115468	0.105468	0.0246145	0	0.168062	0	0.103065	0.0136292	0.0284313	0.0910096	0.00930431	0	0.0130118	0.00108583	0.02104	0.0147532	0	0.830721	0.657407	1.41132
GSM423065	0.130273	0.228999	0.120524	0.291358	0.0318129	0.287079	0.0634407	0.0935512	0.0526986	0.0398391	0.00691149	0	0.0951182	0.209589	0.171434	0.0997093	0.0180209	0	0.0883286	0	0	0.0339075	0	0.922001	0.629628	2.06259
GSM423067	0.176814	0.0794971	0.0690409	0.402246	0	0.210499	0.0213035	0.0728943	0.0637366	0	0.0907875	0.0118047	0.117583	0.0541443	0.0710069	0.121069	0.00844273	0.0687701	0	0.0986008	0.072738	0.137114	0	0.902562	0.643856	1.94809
GSM423069	0.0961526	0.0352038	0.224805	0.129172	0	0.203922	0.0420865	0.000559699	0.05568	0.0254702	0.133088	0	0.148188	0.00702769	0.0629588	0.136836	0	0.0354031	0.0819432	0	0.0374663	0.0806764	0	0.879593	0.666329	1.53664
GSM423071	0.0501053	0.111262	0.18723	0.144414	0	0.267649	0.0604162	0.0989162	0.0358852	0.0285941	0.157315	0	0.142034	0.0205583	0.106333	0.194689	0.0121324	0	0.119048	0	0	0.0439512	0	0.895251	0.664111	1.78053
GSM423073	0.0991997	0.00596598	0.193396	0.168568	0	0.216445	0.0143584	0.0485456	0.0156397	0.0125535	0.102011	0.00895159	0.118187	0.0434838	0.0780615	0.143934	0	0.0116151	0.0733464	0	0.0462776	0.0673467	0	0.877262	0.670522	1.46789
GSM423075	0.100073	0.0408424	0.120822	0.207371	0	0.293232	0.0251481	0.049264	0.0355354	0.0251419	0.196272	0	0.088271	0.0119352	0.0265135	0.140808	0.0099833	0.0197251	0.000291813	0.0279103	0.00202842	0.0796773	0	0.868493	0.648567	1.50085
GSM423077	0.125666	0.0766705	0.106844	0.119022	0	0.203017	0	0.065775	0.0509326	0	0.105572	0	0.11759	0.0413888	0.0221778	0.0615756	0.0027616	0.00792125	0.00522041	0.0110584	0.0106412	0.0382334	0	0.83686	0.674246	1.17207
GSM423079	0.200505	0.0228036	0.127185	0.232684	0	0.29387	0.0879063	0.106835	0.00103236	0.0451186	0.0649645	0	0.18956	0.000399107	0.040307	0.0839597	0.00298575	0.0215197	0.0200843	0.0218197	0.0298848	0.199039	0	0.89318	0.643833	1.79246
GSM423081	0.0589126	0.0655488	0.200316	0.202673	0	0.169916	0.0398796	0.0573939	0.0122137	0	0.12501	0	0.130889	0.04151	0.021734	0.0951119	0	0	0.0279286	0	0.0074435	0.102685	0	0.843065	0.671679	1.35917
GSM423083	0.160696	0.0248978	0.0826467	0.15702	0	0.361672	0.125883	0.00183394	0	0	0.193098	0	0.122044	0.201454	0.0421111	0.0833779	0	0.0344934	0	0.0964337	0	0.172631	0	0.916245	0.640173	1.86029
GSM423085	0.0936876	0.076814	0.132573	0.0772274	0.000756078	0.244653	0.253646	0.0240418	0	0	0.157003	0	0.252594	0.058989	0.151791	0.163274	0	0.0817576	0.00752908	0	0.0835438	0.57709	0	0.908806	0.614702	2.43697
GSM423087	0.0820304	0.0377907	0.152574	0.0947666	0	0.184392	0.0370833	0.0620731	0	0	0.15844	0	0.523651	0.175263	0.130437	0.0222693	0	0.0138816	0	0.148325	0	0.259412	0	0.909883	0.619431	2.08239
GSM2728726	0.072961	0.0641375	0.114862	0.165028	0	0.194606	0	0.0537115	0.0452316	0	0.0786447	0.013983	0.133475	0.0185494	0.0191913	0.0505203	0	0	0.0247735	0	0.00546604	0.0080673	0	0.774339	0.708709	1.06321
GSM2728725	0.115073	0.132613	0.0708603	0.0740554	0.0120397	0.153783	0.0537357	0.0491232	0.00355042	0.0228204	0.0808539	0	0.112434	0.0756438	0.0561004	0.0967255	0	0.0146236	0.0378922	0.0115411	0	0.0328123	0	0.875469	0.670163	1.20628
GSM2728724	0.0767075	0.0464298	0.13265	0.263919	0	0.234509	0.0253111	0.0756748	0.0146137	0	0.125122	0	0.107454	0.0355266	0.0382475	0.0821146	0.0130855	0	0.0405758	0	0.0118428	0.0239812	0	0.877288	0.645334	1.34777
GSM2728723	0.0888431	0.127773	0.168079	0.174072	0	0.255009	0.0127605	0.0906844	0.0211131	0.019939	0.104154	0	0.147686	0.045606	0.023518	0.0782392	0	0	0.0329636	0	0.0347129	0.00178372	0	0.896842	0.631091	1.42694
GSM2728722	0.112763	0.178598	0.167576	0.173758	0.0112343	0.0769528	0.0409	0.0821556	0.0174917	0	0.0771784	0.00445085	0.172006	0.071247	0.0356294	0.0130213	0	0.0224722	0	0.0498301	0.0134807	0.0291173	0	0.897779	0.625468	1.34986
GSM2728721	0.162814	0.0838621	0.0793862	0.17357	0	0.147186	0.0796744	0.0914439	0	0	0.0991154	0.00256071	0.116018	0.073176	0.073697	0.0503034	0.00697394	0.00209582	0.0436349	0	0.0328734	0.0376296	0	0.893654	0.654004	1.35601
GSM2728720	0.590346	0.0476467	0	0.120339	0	0.295787	0.0731442	0.106048	0.00602588	0.0484593	0.0876148	0	0.0363136	0.0619058	0.0286989	0.114044	0	0	0.00308642	0.00725955	0.0223998	0.0234529	0	0.857093	0.61899	1.67257
GSM2728719	0.0733221	0.0490688	0.0878597	0.126536	0	0.262708	0.000505012	0.0774659	0.0364597	0.0890504	0.103094	0.0163166	0.129108	0.029479	0.0869963	0.116694	0.00677915	0.0260826	0.0237364	0.0344005	0.0364665	0.19957	0	0.840938	0.681136	1.6117
GSM2728718	0.0883448	0.023869	0.111843	0.146146	0	0.325676	0.127704	0.0397987	0	0	0.0877038	0.0284569	0.128767	0.0928483	0.136674	0.0591458	0.032432	0.0328761	0	0.0258423	0.0945429	0.151939	0	0.845353	0.690248	1.73461
GSM2728717	0.130335	0.109697	0.159675	0.0638378	0	0.194691	0	0.0632218	0.0117483	0.037509	0.0431983	0.00223705	0.0727383	0.00050836	0.0145639	0.166518	0	0.011796	0.0774789	0	0.0188738	0.0187127	0	0.864222	0.658025	1.19734
GSM2728716	0.0779758	0.0690837	0.134415	0.095833	0	0.184495	0.0209636	0.0355393	0.0174239	0	0.111944	0	0.162866	0.0168218	0.0376995	0.104243	0.00153043	0.0145836	0	0.0409138	0.0090761	0.0632886	0	0.84864	0.681133	1.1987
GSM2728715	0.0823162	0.0270768	0.136359	0.258548	0	0.176951	0.101708	0.0229128	0.0016787	0	0.102921	0	0.218071	0.0624708	0.0570662	0.0966926	0.0047583	0.0177272	0.0715735	0	0.0230471	0.221098	0	0.834283	0.692433	1.68298
GSM2728714	0.0764818	0.0661215	0.138008	0.257435	0	0.266542	0.00564572	0.0652367	0.0410131	0	0.130945	0.00980667	0.104824	0.0393312	0.0269509	0.110555	0.0146262	0.00706788	0.0593119	0	0.0108122	0.0105807	0	0.844641	0.669228	1.4413
GSM2728713	0.0752029	0.0595007	0.10823	0.112959	0	0.186875	0.0528075	0.0614271	0.0106255	0	0.0474404	0.0169264	0.161237	0.0754882	0.0585237	0.0727638	0.0326066	0	0.0620346	0	0.024349	0.0425712	0	0.834273	0.709241	1.26157
GSM2728712	0.0983891	0.0817695	0.105622	0.15746	0	0.206261	0.191223	0.049078	0	0.0302653	0.0555105	0.0267209	0.210408	0.10408	0.262105	0.16041	0	0.0267867	0	0.0982811	0.0508465	0.210544	0	0.898827	0.647185	2.12576
GSM2728711	0.0530124	0.0489621	0.0752219	0.239796	0	0.185074	0	0.0644555	0.062881	0	0.147358	0.00226233	0.135584	0.0173109	0.0441008	0.127495	0.0144826	0	0.0512875	0	0.017524	0.00944264	0	0.845153	0.675133	1.29625
GSM2728710	0.136154	0.0354603	0.0843702	0.271436	0	0.241108	0	0.0900345	0.0227775	0	0.147107	0	0.079023	0.0292876	0.0226788	0.089872	0	0	0.0346616	0	0.0108028	0.00690546	0	0.861193	0.638742	1.30168
GSM2728709	0.0859188	0.0767172	0.081641	0.127495	0	0.214987	0.0169217	0.0484331	0.0190569	0	0.192584	0	0.161605	0.0514171	0.0283358	0.0367835	0.0126084	0	0	0.0125004	0	0.0618666	0	0.864317	0.652574	1.22887
GSM2728708	0.0777411	0.0659246	0.104139	0.30144	0	0.147358	0	0.0606239	0.0753194	0	0.05342	0.0342954	0.10542	0.0515732	0.0208162	0.0813076	0.00935172	0.000364185	0.0574728	0	0.0106772	0	0	0.855145	0.659206	1.25724
GSM2728707	0.122839	0.154227	0.101039	0.129521	0	0.229402	0.189078	0.0946225	0	0	0	0.147868	0.263722	0.136012	0.180579	0.0840057	0	0.0176734	0	0.191491	0.0304593	0.475366	0	0.908035	0.621719	2.5479
GSM2728706	0.115682	0.0378167	0.0664451	0.194553	0	0.241235	0.0475184	0.0404073	0.0135084	0.0393094	0.0585012	0	0.123379	0.0330296	0.0290194	0.0545941	0.0131975	0.0071036	0.015143	0.0132873	0.0067714	0.0950418	0	0.846166	0.672194	1.24554
GSM2728705	0.0870052	0.0925666	0.0927836	0.315599	0	0.102214	0	0.0759147	0.0678407	0	0.178635	0	0.151013	0.0221305	0.0333608	0.0907588	0.00855335	0.00298582	0.00857679	0.00127731	0.0192843	0.0174904	0	0.843166	0.65834	1.36799
GSM2728704	0.0649373	0.0446704	0.174116	0.321774	0	0.203941	0.00681328	0.0520499	0.0765394	0	0.0775762	0	0.115434	0.00910338	0.0157216	0.106641	0	0.00373463	0.0349032	0	0.00804185	0	0	0.794039	0.690067	1.316
GSM2728703	0.0681268	0.0874165	0.171522	0.193491	0	0.0932472	0	0.0564883	0.046322	0	0.0137529	0.116178	0.165155	0.0777512	0.036057	0	0.0121361	0.00910809	0.0179611	0	0.0183785	0.0372979	0	0.834757	0.665665	1.22039
GSM2728702	0.0504296	0.0541405	0.0895401	0.180587	0	0.311441	0.0142433	0.0745369	0.0107461	0	0.135278	0.0136697	0.117479	0.0926437	0.0312534	0.0995642	0.00155984	0	0.0181585	0	0.0116485	0.0746118	0	0.894486	0.640972	1.38153
GSM2728701	0.152289	0.0976356	0.130667	0.0456705	0	0.2229	0.0763894	0.082615	0	0.0315131	0.158082	0	0.197488	0.103899	0.0880041	0.11393	0	0.00846115	0.082679	0	0.0131955	0.0748912	0	0.874828	0.679242	1.68031
GSM2728700	0.043206	0.0519007	0.109542	0.217295	0	0.179612	0	0.0790518	0.0606092	0	0.0407455	0.0331919	0.0938174	0.00309734	0.0164577	0.0872496	0.00913536	0	0.0525845	0	0.00930525	0.015947	0	0.807215	0.691667	1.10275
GSM2728699	0.0860631	0.131541	0.0643877	0.219732	0	0.260577	0.00174261	0.0857912	0.043347	0.0131637	0.131847	0	0.0637994	0.108275	0.0523838	0.118984	0.0149297	0.000517445	0.0778561	0	0.0141902	0.0223727	0	0.894688	0.647176	1.5115
GSM2728698	0.0640656	0.0433412	0.0967397	0.120284	0	0.293521	0.0482655	0.0678663	0.0356654	0.00364805	0.131735	0.00589216	0.0733253	0.0304595	0.067752	0.0813744	0.0240097	0.00184	0.0583802	0	0.0160862	0.0406658	0	0.836377	0.688907	1.30492
GSM2728697	0.0755712	0.0460617	0.0989518	0.158894	0	0.269374	0.0823213	0.0475109	0.0084483	0.0339312	0.14014	0	0.16799	0.237469	0.159517	0.148657	0.0147107	0.0254739	0.0408084	0.000870733	0.0149262	0.0925884	0	0.879113	0.671235	1.86421
GSM2728696	0.208064	0.151163	0.122252	0.138374	0	0.193839	0.0805948	0.0579948	0	0.0535857	0.0317676	0.0172408	0.126164	0.124479	0.095791	0.0943293	0	0.0181987	0	0.0572368	0.0196527	0.0822799	0	0.910631	0.635742	1.67301
GSM2728695	0.112874	0.132618	0.0634577	0.025842	0	0.303896	0.047278	0.0606157	0.028158	0.00822941	0.1084	0	0.128116	0.0929473	0.103804	0.116506	0	0.0138863	0.0429875	0	0.0571211	0.133124	0	0.858629	0.686283	1.57986
GSM2728694	0.0470617	0.20029	0.208158	0.157532	0	0.301991	0.128635	0.0776361	0.00278892	0.117979	0.124755	0	0.215847	0.174005	0.193864	0.138604	0	0.0473344	0.0561775	0	0	0.436468	0	0.896872	0.642337	2.62913
GSM2728693	0.119368	0.100228	0.110059	0.0734034	0	0.237314	0.15317	0.0963902	0	0.056619	0.123335	0	0.213656	0.362997	0.239643	0.133217	0.00493721	0.0100318	0	0.114253	0.0828652	0.297341	0	0.908645	0.64008	2.52883
GSM2728692	0.133041	0.150557	0.115532	0.236826	0	0.204122	0.0192552	0.0845791	0.0272144	0	0.157854	0	0.109225	0.109461	0.0651293	0.131807	0.00501107	0.0010679	0.0403036	0.0284196	0.00182426	0.0393632	0	0.904499	0.639674	1.66059
GSM2728691	0.229156	0.123654	0.0753616	0.0753826	0	0.373736	0.0514554	0.110894	0	0.00457454	0.113863	0	0.0577273	0.119163	0.0963541	0.130853	0.0039798	0.0335235	0.0350023	0	0.0145561	0.076542	0	0.915752	0.63682	1.72578
GSM2728690	0.066268	0.0760723	0.11653	0.0493028	0.00236094	0.227195	0	0.0642165	0.0111479	0	0.0816356	0.00971572	0.189671	0.045453	0.0421037	0.15385	0.00159619	0.00554195	0.124156	0	0.0175772	0.0393116	0	0.850048	0.702295	1.32371
GSM2728689	0.0885382	0.150207	0.125965	0.170659	0.00653856	0.125724	0.0289971	0.0718165	0.01997	0	0.0546817	0.0273911	0.204281	0.137087	0.0813887	0.0210695	0.0112389	0.00881702	0.0154604	0	0.00566537	0.0703271	0	0.832183	0.686361	1.42582
GSM2728688	0.101419	0	0.0967416	0.17531	0	0.14476	0	0.0165656	0.0452282	0	0.0436004	0.0746964	0.224108	0.0492275	0.0118706	0.0457859	0	0.00682102	0.0439707	0	0.00421381	0.0103441	0	0.716992	0.751091	1.09466
GSM2728687	0.183803	0.184566	0.0727269	0.0923216	0.177102	0.25255	0.099645	0.142642	0.024926	0	0.121959	0	0.132596	0.238674	0.127832	0.0982062	0	0.0273214	0.0504496	0	0.00337489	0.0999844	0	0.909869	0.649506	2.13068
GSM2728686	0.110124	0.0956824	0.0548905	0.136468	0	0.136601	0.0217108	0.0827201	0.0352423	0.0630669	0.14276	0	0.120958	0.0514621	0.0673164	0.156044	0.00528809	0	0.0692611	0.0220828	0.00343858	0.0551346	0	0.874663	0.670664	1.43025
GSM2728685	0.169121	0.181646	0.0740195	0.145691	0.0671504	0.114998	0.0271777	0.0839337	0.0724681	0	0.127957	0	0.0957327	0.0408026	0.0506742	0.15945	0	0.0193574	0.0228233	0.0194025	0.000200429	0.0239794	0	0.902934	0.635148	1.49659
GSM2728684	0.246435	0.226373	0.143732	0.282742	0.478846	0.0155013	0.0455218	0.230713	0.0770171	0	0.171563	0	0.343635	0.352958	0.137243	0.0802838	0	0.0421237	0.00769476	0	0.000618902	0.321042	0	0.925163	0.624218	3.20404
GSM2728683	0.195133	0.182104	0.10927	0.131054	0	0.169869	0.0996849	0.120224	0.00176927	0	0.0845345	0	0.148198	0.237821	0.104231	0.125184	0	0.0366883	0.0416117	0.00126366	0.00420763	0.123874	0	0.944346	0.627023	1.91672
GSM2728682	0.0647835	0.0588983	0.182351	0.2554	0	0.260236	0	0.0484753	0.0182941	0	0.0682504	0	0.154704	0.0239673	0.0222139	0.133445	0.00606871	0	0.0892226	0	0.0128546	0	0	0.822421	0.690654	1.39916
GSM2728681	0.0635825	0.0159378	0.0908985	0.372683	0	0.17396	0.0151896	0.0682218	0.0327498	0	0.104369	0	0.100277	0.00260687	0.0149406	0.115011	0.00889303	0	0.0373563	0	0.00114134	0.00459691	0	0.782815	0.692966	1.22242
GSM2728680	0.166025	0.408073	0.0107715	0.355711	0	0.105882	0.028805	0.16977	0.0287465	0	0.139606	0	0.0627863	0.117752	0.0261061	0.132878	0	0.00538306	0	0.0230452	0.0137685	0.0123601	0	0.87858	0.619176	1.80747
GSM2728679	0.233918	0.298121	0.0834187	0.316091	0.00113895	0.189953	0	0.0949874	0.0331263	0	0.166129	0	0.144591	0.118785	0.0530112	0.123609	0.0211912	0.00311043	0.0648895	0	0.0212562	0.0101593	0	0.941518	0.593044	1.97749
GSM2728678	0.134777	0.134523	0.114652	0.1011	0	0.365801	0.0223813	0.118868	0.00640117	0.0407079	0.0871684	0.00650366	0.0993434	0.0961006	0.176893	0.16548	0	0.0206065	0	0.037495	0.0244018	0.173878	0	0.873384	0.663666	1.92708
GSM2728677	0.0830377	0.0221397	0.14308	0.151971	0	0.31819	0.0382039	0.0698504	0.0118098	0.0364549	0.113877	0	0.104463	0.0486589	0.0603351	0.105065	0	0.00537614	0.053153	0	0.0167451	0.065458	0	0.869621	0.666593	1.44787
GSM2728676	0.058586	0.0623045	0.0843658	0.0244666	0	0.365808	0.0989307	0.0590221	0	0.0271693	0.100223	0.00399789	0.159448	0.0369889	0.0748583	0.0739242	0.019974	0.0049866	0.0176771	0.00311489	0.0550473	0.123348	0	0.855099	0.687301	1.45424
GSM2728675	0.0876608	0.054813	0.16619	0.0966909	0	0.205489	0.00323692	0.0115316	0.0426036	0	0.0931566	0.00110191	0.117819	0.167872	0.0506877	0.0519521	0.00186288	0.00255967	0	0.0744033	0	0.0923052	0	0.852532	0.675732	1.32194
GSM2728674	0.171719	0	0.174556	0.19328	0	0.429201	0	0.0760257	0.00993059	0	0.11101	0.0089807	0.135641	0.017895	0.031201	0.118174	0	0	0.00750396	0.011005	0.0386706	0.102488	0	0.855616	0.659835	1.63728
GSM2728673	0.096629	0.0732046	0.191216	0.0498928	0	0.170614	0.0451483	0.112015	0.00247755	0	0.0561157	0.0363432	0.219086	0.157388	0.0834625	0.0799818	0.0233123	0.00595718	0.107039	0.0168533	0.00217252	0.251301	0	0.887358	0.659024	1.78021
GSM2728672	0.133106	0.0115839	0.139282	0.150577	0	0.260746	0.0245732	0.0560283	0.0166516	0.0347985	0.117873	0	0.13359	0.0414224	0.0326249	0.153496	0	0.0216203	0.100586	0.0333661	0.0306968	0.0583864	0	0.847384	0.694601	1.55101
GSM2728671	0.0591064	0.0371753	0.105407	0.302274	0	0.302903	0.00952921	0.0832343	0.0398855	0	0.199191	0	0.115013	0.0534466	0.0367315	0.139768	0.0224809	0.00617559	0.0165808	0.00329194	0.0192663	0.0583803	0	0.887271	0.635592	1.60984
GSM2728670	0.0647811	0.132825	0.14742	0.103592	0	0.156878	0.026595	0.035716	0.0271418	0	0.0388384	0.0168486	0.0754074	0.0323219	0.017222	0.0840631	0.0109388	0	0.0316143	0	0.00979562	0.0161892	0	0.79751	0.695347	1.02819
GSM2728669	0.106246	0.142064	0.0939505	0.153441	0	0.154989	0.0656668	0.0803394	0.0055874	0.0268292	0.0217701	0.131416	0.128535	0.095477	0.120647	0.0937309	0	0.0221158	0.011994	0.00081004	0.0513914	0.335107	0	0.895509	0.629084	1.84211
GSM2728668	0.0877138	0.0831378	0.180916	0.1343	0	0.0863145	0.0184697	0.0645547	0.0291009	0	0.0513865	0.0532785	0.234713	0.0380135	0.0669916	0.086368	0	0.0307454	0.0981044	0	0.0351793	0.0660715	0	0.885592	0.664371	1.44536
GSM2728667	0.119221	0.0382069	0.128849	0.147455	0	0.160802	0.0343968	0.0697572	0	0	0.102825	0.0145814	0.142372	0.0498746	0.0702423	0.118199	0.000267528	0.0203893	0.031807	0.000797755	0.0466225	0.123312	0	0.851484	0.685287	1.41998
GSM2728666	0.070465	0.0683181	0.0920445	0.187751	0	0.109142	0.0446244	0.0716002	0.0109364	0	0.140277	0	0.146546	0.0621596	0.0251969	0.0568532	0	0.00618263	0.0168819	0	0.0132839	0.125239	0	0.832655	0.683073	1.2475
GSM2728665	0.124526	0	0.0604086	0.122213	0.0189768	0.165736	0.0964583	0.054135	0	0	0.103782	0.00124149	0.210802	0.152708	0.137987	0.052024	0	0	0.000912016	0.0181101	0.00392255	0.114611	0	0.859552	0.67435	1.43856
GSM2728664	0.194638	0	0.103584	0.320722	0	0.21234	0.0291166	0.0735434	0.0195187	0	0.0544008	0	0.0676138	0.0214966	0.0194042	0.0987278	0	0	0.0195411	0	0.00595397	0.011292	0	0.832112	0.658268	1.25189
GSM2728663	0.119762	0.199133	0.0727787	0.370036	0	0.163699	0	0.110758	0.0605751	0	0.165452	0	0.12832	0.0500139	0.0522498	0.142776	0.00820196	0.000508486	0.0733082	0.00296082	0.00694973	0.00368788	0	0.895755	0.630574	1.73117
GSM2728662	0.0722562	0.0843832	0.122859	0.0978564	0	0.185329	0.0142749	0.0447285	0.0584975	0	0.0887016	0.019312	0.115701	0.0324315	0.0138512	0.124781	0.0111331	0.00333625	0.0582834	0	0.0293186	0.0185123	0	0.535333	0.853348	1.19555

## Sheet: CD of validation cohort
Mixture	B cells naive	B cells memory	Plasma cells	T cells CD8	T cells CD4 naive	T cells CD4 memory resting	T cells CD4 memory activated	T cells follicular helper	T cells regulatory (Tregs)	T cells gamma delta	NK cells resting	NK cells activated	Monocytes	Macrophages M0	Macrophages M1	Macrophages M2	Dendritic cells resting	Dendritic cells activated	Mast cells resting	Mast cells activated	Eosinophils	Neutrophils	P-value	Correlation	RMSE	Absolute score (sig.score)
GSM76056	0.104139	0.028148	0.0974475	0.246996	0	0.192779	0.0802069	0.0528579	0.0130946	0	0.127237	0	0.146013	0.0279012	0.0465284	0.0728914	0.0180555	0.0120545	0.0403615	0	0.0133281	0.065949	0	0.85688	0.673942	1.38599
GSM76057	0.115661	0.165532	0.146206	0.122128	0	0.24967	0.0162852	0.0745376	0.00196669	0.040369	0.0497908	0	0.105598	0.0460906	0.0559871	0.105775	0.00669547	0	0.0214101	0.0196729	0.0379189	0.0443528	0	0.879128	0.650288	1.42565
GSM76058	0.0867728	0.0711337	0.0474022	0.219512	0	0.155609	0.052631	0.0641248	0.00574947	0.043306	0	0.0181226	0.323666	0.0711219	0.0366698	0.1239	0	0	0.0870513	0	0.0447136	0.0700089	0	0.889669	0.666533	1.5215
GSM76059	0.143579	0.0226557	0.17669	0.135507	0	0.272041	0.0198528	0.0381886	0.0211465	0	0.124337	0	0.138383	0.0299795	0.0514691	0.0706599	0	0.00457842	0.0383165	0.0241182	0.0402154	0.0158947	0	0.822978	0.689974	1.36761
GSM76060	0.121182	0.0415533	0.159172	0.0152298	0	0.349406	0.0445788	0.0490342	0	0.0358535	0.0900083	0	0.177987	0.0292539	0.0329567	0.13353	0.00344608	0	0.036372	0	0.0086127	0.071256	0	0.828632	0.6971	1.39943
GSM76061	0.123765	0.0202044	0.0444299	0.14047	0	0.371973	0.0632414	0.0636486	0	0	0.084949	0	0.154792	0	0.0113271	0.135081	0	0.0235595	0.0212665	0	0.0469012	0	0	0.839956	0.6824	1.30561
GSM76062	0.150961	0	0.11173	0.316932	0	0.0790476	0.0850793	0.0407296	0.00325715	0	0.100068	0	0.133535	0.160645	0.0588677	0.10032	0	0.0127209	0.0453886	0	0.0165303	0.157578	0	0.795415	0.715387	1.57339
GSM76063	0.133886	0.121211	0.0852559	0.121039	0	0.202932	0.0142169	0.0706178	0.0290497	0	0.114103	0	0.175467	0.0493254	0.0362752	0.127827	0.0125383	0.000814441	0.0690184	0	0.00695736	0.019845	0	0.882754	0.665961	1.39038
GSM76064	0.145254	0.0550749	0.144521	0.0996425	0	0.0783465	0.0301536	0.016181	0.0147358	0	0.108485	0	0.240932	0.0390523	0.0324913	0.118459	0.0133267	0.000757746	0.0874761	0	0.00739451	0.0238514	0	0.875982	0.667499	1.25613
GSM76065	0.106209	0	0.0925487	0.258947	0	0.184949	0.0945002	0.0927339	0.0260606	0.00554503	0.132632	0	0.0580249	0	0.0363927	0.094692	0.0137072	0.0188406	0.0251299	0.00969607	0.0275555	0.0189858	0	0.848425	0.664083	1.29715
GSM76066	0.098617	0.145511	0.114145	0.114758	0	0.117327	0.0459897	0.0755419	0.0173143	0.0106489	0.0275716	0	0.162287	0.0671834	0.0442367	0.165423	0	0.0135259	0.00123539	0.0194308	0.029878	0.193925	0	0.884997	0.652791	1.46455
GSM76067	0.0991413	0.118889	0.0784246	0.0918981	0	0.139972	0.0164662	0.093894	0	0.0314857	0.0759612	0	0.0379861	0.167514	0.0325253	0.20954	0	0.0107354	0.0433276	0	0.00107012	0.424746	0	0.884813	0.625133	1.67358
GSM76068	0.121324	0.135068	0.10247	0.248261	0	0.236266	0.0231711	0.0833854	0.0109348	0.12088	0.0942622	0	0.0340426	0.0979333	0.0149121	0.0693718	0	0.0114604	0.0205151	0	0.0583443	0.194881	0	0.910065	0.614539	1.67748
GSM76069	0.0869255	0.02121	0.0776916	0.243933	0	0.152978	0.0348921	0.0966998	0.112157	0	0.201212	0	0.146507	0.0717593	0.0205201	0.0574295	0.00172254	0.00448734	0	0.0811698	0.0171698	0.0591001	0	0.826297	0.681628	1.48756
GSM76070	0.0608045	0.252639	0.0991623	0.166671	0	0.223604	0.0339629	0.0971598	0	0.105417	0.0317489	0	0.112522	0.0116595	0.0211648	0.113425	0	0.023573	0.0264808	0	0.0570126	0.00801427	0	0.883098	0.639786	1.44502
GSM76071	0.155262	0.0736184	0.164113	0.232804	0	0.142379	0.031668	0.0656594	0.041959	0	0.13259	0	0.119571	0.118637	0.0307902	0.08479	0	0	0.0219471	0.0184347	0.0119604	0.0350606	0	0.858766	0.663487	1.48124
GSM76072	0.0591183	0.0828096	0.033971	0.169142	0	0.260305	0.0138584	0.082121	0.0602584	0	0.0240796	0.00109088	0.222419	0.0242549	0.0269828	0.115431	0.0018021	0.0148546	0.0764942	0	0.00931441	0	0	0.850679	0.686471	1.27831
GSM76073	0.16713	0.00572368	0.105715	0.266432	0	0.146167	0.0477103	0.0976558	0.0209304	0	0.178519	0	0.144219	0.0183975	0.0134256	0.0678101	0.00652862	0.0112076	0	0.0270733	0.0231899	0	0	0.824581	0.672256	1.34783
GSM76074	0.0883627	0.13829	0.145142	0.29346	0	0.0816844	0.0254597	0.0731807	0.0445891	0	0.067727	0	0.0896958	0.0278964	0.0585597	0.102031	0.0151066	0	0.0368894	0	0.0168708	0	0	0.856662	0.656684	1.30494
GSM76075	0.150173	0.0688699	0.138109	0.0822529	0.058024	0.114105	0.0181997	0.0673758	0.0339291	0.0877913	0	0.00553978	0.0842088	0.097665	0.0823821	0.157519	0	0.00379923	0.0590204	0	0	0.423825	0	0.878072	0.632271	1.73279
GSM76076	0.218098	0.181263	0.0171791	0	0	0.103607	0.0471557	0.0182299	0	0.153934	0.0381584	0	0.0713644	0.168366	0.0497515	0.190636	0	0	0.0504359	0	0.0277197	0.309743	0	0.902279	0.616053	1.64564
GSM76077	0.112909	0.220518	0.154265	0.160539	0	0.142472	0.061807	0.0924102	0.0253427	0.0286826	0.147901	0	0.054765	0.121627	0.0352667	0.0871053	0	0.0183774	0.00883008	0.0112111	0.0178062	0.102439	0	0.888861	0.638056	1.60427
GSM76078	0.101765	0	0.13971	0.102976	0	0.183587	0.0465666	0.0613329	0	0.0641859	0	0	0.204454	0.0694468	0.0297121	0.174563	0.0129524	0.0273746	0.084026	0	0.0398843	0.14079	0	0.850517	0.695846	1.48333
GSM76079	0.072558	0.0193512	0.115788	0.389066	0	0.0981488	0.0141016	0.126658	0.045362	0	0.0531695	0.06121	0.0439707	0.0553509	0.0253388	0.0628418	0	0.118297	0	0.593769	0.00808317	0.032129	0	0.443168	0.89893	1.93519
GSM76080	0.0837533	0.245739	0.129669	0.156662	0.0283374	0.0977828	0.0386593	0.141528	0.0250246	0.0188729	0.0616117	0.0827316	0.176755	0.0572694	0.0278007	0.113643	0.00666641	0.00490099	0.0349089	0	0.0150728	0.0198446	0	0.916412	0.621516	1.56723
GSM76081	0	0.771123	0.144205	0.0940137	0.00206299	0.163222	0.00741499	0.0878911	0.0179197	0	0.0902539	9.95659e-06	0.0580231	0.106448	0.00556023	0.0847137	0	0.0110264	0.0442308	0	0	0.15718	0	0.922843	0.546175	1.8453
GSM76082	0.161565	0.122741	0.33194	0.0520024	0	0.141617	0.0180387	0.0367492	0.00244378	0.0129686	0.131773	0.00525636	0.11118	0.111512	0.0353287	0.136559	0	0.00373631	0.0467383	0	0.0357612	0.195234	0	0.931923	0.58404	1.69315
GSM76083	0.035492	0.177899	0.151702	0.156283	0.0221539	0.129939	0.0268824	0.0275573	0	0.0185808	0.0228839	0	0.0777535	0.198063	0.0323726	0.129458	0	0.00574259	0.0987266	0	0.0329155	0.626244	0	0.836168	0.637121	1.97065
GSM76084	0.145758	0.171758	0.0664963	0.268485	0	0.268244	0.0370004	0.109768	0.0567538	0	0.127777	0	0.0913433	0.025714	0.0285357	0.112086	0.00860954	0.00511813	0.0297821	0	0.0065824	0.0152332	0	0.911977	0.608223	1.57504
GSM76085	0.244515	0.0604027	0.104159	0.152636	0.0439771	0.114833	0.0214853	0.0708069	0	0.103493	0.0279535	0.0099168	0.231255	0.0127399	0.0413426	0.218989	0	0.00992927	0.0491879	0	0.00102434	0.064013	0	0.916559	0.633523	1.58266
GSM76086	0.0819565	0.0419824	0.120091	0.0974079	0	0.0595454	0.0691981	0.0471326	0	0.182571	0.0736058	0.0159735	0.222094	0.277454	0.0589459	0.126405	0.00179115	0	0.0258014	0.0115651	0	0.282037	0	0.795446	0.695981	1.79556
GSM76087	0.236885	0.132631	0.0841905	0.189359	0	0.243258	0.0440844	0.100606	0.00558517	0.052503	0.0462909	0	0.060369	0.0096048	0.0143116	0.124565	0	0.0165645	0.0594483	0	0.00666736	0.00426306	0	0.87752	0.630705	1.43119
GSM76088	0.0851614	0.104812	0.16431	0.0668374	0	0.188572	0.0381714	0.0904297	0	0.0171494	0.0639314	0.00867397	0.165339	0.0132215	0.0413425	0.132575	0.0120256	0.0179005	0.0516248	0	0.0118006	0.139163	0	0.846605	0.685306	1.41304
GSM76089	0.0861563	0.262125	0.113394	0.19548	0	0.249711	0.02382	0.105986	0.0155849	0	0.116026	0	0.0897904	0.064034	0.0324039	0.0458016	0	0.00767185	0.023819	0	0.0146644	0.0298312	0	0.919088	0.598833	1.4763
GSM76090	0.132643	0.102599	0.0646857	0.0624035	0.0533244	0.116191	0.0117614	0.0922548	0.0181824	0.060965	0	0.0069731	0.108391	0.177072	0.0242013	0.163637	0	0	0.0240329	0	0.0419398	0.407867	0	0.87976	0.622379	1.66912
GSM76091	0.164216	0	0.195134	0.0157551	0	0.153253	0.0309886	0.0119672	0.00238325	0.013003	0.0262369	0	0.308224	0.119699	0.0631711	0.106671	0.0199709	0	0.0860288	0	0.012292	0.0886202	0	0.832625	0.686438	1.41761
GSM76092	0.0911415	0.0152988	0.0997613	0.492882	0	0.0846973	0.0230136	0.0947355	0.083897	0	0.12815	0.00277551	0.0758444	0.0394442	0.0190813	0.076152	0.00325761	0.00527135	0.0228167	0.00825133	0.00859207	0.0442744	0	0.81275	0.665738	1.41934
GSM76093	0.105651	0.00788104	0.0558732	0.127823	0	0.192679	0.0180245	0.123532	0.0594549	0	0.0897821	0	0.127346	0.104226	0.0598735	0.132504	0.00881892	0.0106343	0.0335059	0.0116586	0.0340821	0.0425965	0	0.754874	0.747895	1.34595
GSM76094	0.155733	0.0511322	0.0230023	0.295042	0	0.166135	0.0102598	0.100351	0.0584604	0	0.116564	0.00666583	0.126548	0.0312601	0.0342643	0.0540893	0.000561209	0.0132967	0.0712708	0	0.012605	0.00309429	0	0.865787	0.646045	1.33034
GSM76095	0.10314	0.176794	0.114951	0.16968	0.0995936	0.239725	0.0366452	0.0322626	0.0196699	0	0.112433	0	0.0661376	0.0426997	0.0532343	0.0883582	0.0060311	0.00443963	0.0133892	0.0326049	0	0.0122055	0	0.894514	0.626529	1.42399
GSM76096	0.0725637	0.0615316	0.2188	0.246229	0.215718	0	0.00204759	0.0286557	0.0500359	0	0.0624352	0.0390371	0.143363	0.0501424	0.0417469	0.109288	0.0267077	0.00608648	0.0167583	0.000622377	0.00535699	0.019937	0	0.835187	0.673004	1.41706
GSM76097	0.0935885	0.0636238	0.137747	0.314965	0	0.117766	0.00647446	0.125814	0.0612804	0	0.139537	0	0.128995	0.0502922	0.0208648	0.050382	0	0.00788743	0	0.0667967	0.0504869	0.00644757	0	0.819867	0.680798	1.44295
GSM76098	0.0598881	0.149538	0.0887488	0.228911	0	0.168019	0.0375603	0.17158	0.0137234	0.108962	0	0.0606889	0.115533	0.0926165	0.01409	0.114736	0	0	0.0741556	0	0.0124594	0.132028	0	0.908373	0.636649	1.64324
GSM76099	0.10749	0	0.121493	0.161437	0.0528464	0.0732659	0.0122612	0.11892	0.0868835	0.00851923	0.0267947	0	0	0.0358025	0.0468613	0.0288672	0	0.123348	0	0.874116	0	0.188386	0	0.497225	0.872276	2.06729
GSM76100	0.0751736	0.0469494	0.037887	0.196007	0	0.285666	0	0.0510176	0.0235055	0	0.151276	0	0.148152	0.0334734	0.034733	0.073353	0	0.0202138	0	0.0611709	0.0300813	0	0	0.801594	0.695606	1.26866
GSM76101	0.103632	0.033412	0.11206	0.194227	0	0.246093	0.0523344	0.102816	0.0483865	0	0.139857	0	0.0480153	0.112895	0.042485	0.0135315	0	0.0289295	0	0.0927967	0.0135357	0.0485627	0	0.803135	0.698679	1.43357
GSM76102	0.157183	0.0882239	0.0919719	0.256066	0.0490319	0.114001	0.018747	0.0653071	0.0259823	0	0.0464448	0.000864736	0.131658	0.0607067	0.0325456	0.125469	0.000200669	0.00406866	0.0427354	0	0.0122444	0.0301773	0	0.912958	0.632882	1.35363
GSM76103	0.0405845	0.101292	0.194057	0.151231	0	0.329065	0.00507931	0.0953647	0.0178929	0.04842	0	0.0350339	0.106897	0.141509	0.0179661	0.109848	0	0.0063869	0	0.0604025	0.00838557	0.097209	0	0.87626	0.656696	1.56662
GSM76104	0.162362	0.0361998	0.0768677	0.160872	0.00628473	0.139958	0.00176716	0.0827731	0.0523942	0.0560633	0	0.0733722	0.173507	0.0948236	0.0353391	0.137571	0	0	0.122415	0	0.0153235	0.0180439	0	0.883336	0.671453	1.44594
GSM76105	0.239234	0.167755	0.107709	0.205098	0.0176668	0.232869	0.00384402	0.0747199	0.061122	0	0.123538	0	0.0587765	0.0161025	0.0177737	0.0612232	0	0.0230924	0.01934	0.0145458	0.00586854	0	0	0.886369	0.601827	1.45028
GSM76106	0.295652	0.0882452	0.134863	0.127742	0.137395	0.170813	0	0.103277	0.0293152	0	0.0694244	0.0450706	0.133474	0.0159387	0.0247714	0.0842742	0.00152914	0.00813227	0.00424211	0.00795964	0.00492505	0.0123303	0	0.916938	0.588391	1.49937
GSM76107	0.377554	0.0721576	0.258524	0.226239	0.154198	0.0569652	0	0.10513	0	0	0.165977	0.052636	0.054583	0.0343025	0.0167948	0.0469025	0	0.00402599	0	0.0216326	0.00470559	0	0	0.904242	0.557422	1.65233
GSM76108	0.239735	0	0.166483	0.124328	0	0.219416	0.0218626	0.170125	0.0163945	0.0406678	0.0567441	0	0	0.12171	0.0295692	0.0820071	0	0.0225094	0	0.109734	0.0606827	0.069561	0	0.867533	0.661567	1.55153
GSM76109	0.148258	0	0.147193	0.247013	0	0.162726	0.0305377	0.124813	0.0603676	0	0.118362	0	0.0334661	0.0822819	0.0634786	0.0678066	0	0.0215527	0	0.0678187	0.00251569	0.0464097	0	0.80548	0.694577	1.4246
GSM76110	0.200073	0	0.0518591	0.147581	0	0.296113	0.0144636	0.0569861	0.0913708	0	0.0137897	0.0198526	0.0687134	0.132323	0.0529075	0.0646872	0	0.0101431	0.0238842	0.0159237	0.020633	0.1337	0	0.887601	0.651232	1.415
GSM76111	0.152664	0.159202	0.0382617	0.150168	0	0.251742	0.0150936	0.065037	0.0308283	0	0.102507	0	0.165733	0.0346439	0.0645259	0.0984114	0.0104265	0	0.0350433	0.0104931	0.00131167	0.00627117	0	0.891076	0.643606	1.39236
GSM76112	0.0798681	0.00908311	0.0506914	0.0482833	0	0.134573	0.0028885	0.025933	0.0756412	0	0	0.0221388	0.213314	0.178043	0.0567254	0.196653	0	0	0.0808788	0	0.0315431	0.102112	0	0.817651	0.704139	1.30837
GSM76113	0.0572061	0.167478	0.0727223	0.199205	0	0.265232	0.00387159	0.10875	0.036034	0.0367137	0.0174063	0.0575727	0.141822	0.0354648	0.0340775	0.0997812	0	0.0276449	0.0715298	0	0.0230371	0.0204824	0	0.910644	0.634762	1.47603
GSM76114	0.102567	0	0.104699	0.0451193	0	0.246163	0	0.0860227	0.0143973	0.0218413	0.0298375	0	0.152583	0.22165	0.0469228	0.119332	0	0.0151598	0	0.0876877	0.0203322	0.128379	0	0.846233	0.686702	1.44269
GSM267527	0.0268503	0.137397	0.0996387	0.0870483	0	0.0931351	0	0.0372965	0.0980767	0	0.13048	0.0109201	0.150929	0	0.003582	0.0388105	0	0.00376929	0.00546978	0.00773714	0	0.00608383	0	0.548379	0.839232	0.937224
GSM267528	0.045317	0.0574554	0.139667	0.0900286	0	0.175201	0	0.0586298	0.059008	0	0.1096	0.00728676	0.119695	0.024735	0.0481092	0.0595144	0.00362766	0	0.0461937	0	0.00639201	0.00611285	0	0.805383	0.701285	1.05657
GSM267529	0.143655	0.153698	0.167995	0.28926	0	0.117889	0.434222	0.190826	0	0	0.246811	0	0.300346	0.185417	0.258694	0	0	0.0819048	0	0.137829	0	0.814158	0	0.776367	0.706583	3.52271
GSM267530	0.160234	0.0805898	0.251237	0.0845429	0	0.208323	0.00136225	0.0871271	0.0633287	0	0.163791	0	0.153034	0.0748027	0.0241013	0.118747	0.0025187	0.0349712	0.0543021	0.0391259	0.0298922	0.0558455	0	0.920512	0.630405	1.68788
GSM267531	0.119805	0.130886	0.175724	0.138812	0	0.122818	0.0868915	0.0976556	0.0890845	0	0.163146	0	0.348128	0.17119	0.130876	0.0780662	0	0	0.0500943	0	0.0119812	0.0688443	0	0.903307	0.657083	1.984
GSM267532	0.154681	0.081883	0.129442	0.061876	0	0.309427	0.0111888	0.0625278	0.0116751	0.0915823	0.0269751	0.0282127	0.0479862	0.047727	0.0159325	0.150556	0.00086381	0.00758602	0.0887908	0	0.0244095	0.0317662	0	0.855614	0.671994	1.38509
GSM267533	0.05998	0.0303471	0.0973561	0.127658	0	0.24402	0.0181914	0.0565818	0.0139949	0.0204307	0.0521284	0.0409208	0.108654	0.0662678	0.0385435	0.163988	0.0263262	0	0.0992489	0	0.0474991	0.0187383	0	0.805638	0.724926	1.33087
GSM267534	0.0755825	0.257862	0.0733632	0.100719	0	0.264775	0.166327	0.0783472	0	0.0287113	0.100671	0.0155989	0.202858	0.131658	0.146047	0.046993	0.0119504	0.00970018	0.0326542	0.00876493	0	0.194337	0	0.890375	0.657727	1.94692
GSM267535	0.0922339	0.040058	0.130373	0.14724	0	0.224643	0.0481565	0.0630746	0	0	0.0646662	0.013355	0.0860485	0.133674	0.0633917	0.134087	0.00548079	0	0.078425	0	0.0440763	0.0174041	0	0.850034	0.697536	1.38639
GSM267536	0.0383533	0.0828373	0.159072	0.130616	0	0.186326	0.00896731	0.0513604	0.0330698	0.00578015	0.0778873	0.00107338	0.103209	0	0.0266089	0.178064	0.00630142	0	0.0610964	0	0.0349847	0.0137107	0	0.849859	0.684653	1.19932
GSM267537	0.180101	0.101768	0.146882	0.200643	0	0.269557	0.0531044	0.127595	0.033975	0	0.158834	0	0.127905	0.144793	0.0428757	0.101481	0	0.0274578	0	0.0833281	0.0277257	0.124478	0	0.87355	0.66727	1.9525
GSM267538	0.0393499	0.05332	0.130034	0.159454	0	0.234144	0.0384083	0.00787088	0.0273453	0	0.0792082	0	0.0939376	0.0305769	0.0117206	0.11775	0.0210485	0	0.0487698	0	0.0316027	0.0156236	0	0.815043	0.705037	1.14016
GSM267539	0.185369	0.0933187	0.11405	0.16358	0	0.26785	0.0387697	0.0844223	0.0490269	0	0.164519	0	0.0913013	0.0851827	0.0183098	0.111732	0	0.00719677	0	0.0470391	0.021917	0.0679364	0	0.905464	0.633597	1.61152
GSM267540	0.0621906	0.0306887	0.172181	0.264492	0	0.138244	0.0374823	0.0375707	0.0150245	0	0.0592807	0.000801684	0.17633	0.115922	0.036617	0.169916	0.0288721	0	0.0254278	0.00412206	0.0752965	0.0603012	0	0.847804	0.693389	1.51076
GSM267541	0.0886592	0.085589	0.142658	0.26025	0	0.127382	0.0229161	0.0784245	0.0719786	0	0.0693684	0	0.170846	0.0732807	0.0786799	0.123379	0.0134262	0	0.0917349	0	0.0228527	0.025222	0	0.918907	0.650569	1.54665
GSM267542	0.192959	0.180253	0	0.293782	0.274114	0.0330476	0.0557192	0.0767105	0.0169496	0	0.118853	0	0.094341	0.0551561	0.0379979	0.0618821	0	0.0226125	0	0.020561	0.000123451	0.00553266	0	0.901288	0.601646	1.54059
GSM267543	0.115154	0.168368	0.0794599	0.187165	0.0555142	0.185702	0.0203481	0.0847211	0	0	0.175106	0	0.19095	0.0769858	0.0605323	0.0903601	0	0.0178031	0.0218199	0.0270235	0.00424358	0.0263275	0	0.90134	0.64098	1.58758
GSM267544	0.205179	0.131262	0.137887	0.145008	0	0.155988	0.0787454	0.0847854	0.0114257	0.0497205	0.0845199	0	0.136622	0.0779008	0.0617526	0.14687	0	0.0143045	0.067852	0	0.0244306	0.0630524	0	0.943598	0.623846	1.6773
GSM267545	0.155787	0.112883	0.0989239	0.235035	0	0.22719	0.035061	0.0632809	0.0478198	0.0510289	0.116767	0	0.138261	0.0772764	0.0797701	0.141156	0.00864112	0.00115373	0.0614016	0	0.00370893	0.0328559	0	0.942728	0.617354	1.688
GSM267546	0.102347	0.140386	0.128393	0.259065	0	0.20581	0.0355518	0.107078	0.0389119	0.0430755	0.0947839	0	0.140967	0.0824512	0.0749434	0.130981	0.0090305	0.00419048	0.0305102	0	0.0204031	0.0203746	0	0.935611	0.619368	1.66925
GSM267547	0.0696099	0.095874	0.0824629	0.0764316	0	0.343625	0	0.0689812	0	0.102845	0.0882117	0.022149	0.102444	0.0378527	0.0632655	0.145417	0.0248501	0.00279601	0.0863035	0	0.0469688	0.0303179	0	0.883306	0.665885	1.49041
GSM267548	0.0588304	0.12621	0.0948475	0.135979	0	0.269261	0.0403603	0.106543	0	0.0311411	0.0893629	0.0389928	0.203819	0.0782548	0.11357	0.0349408	0.0181372	0.0434727	0	0.0505676	0.0318571	0.207082	0	0.883137	0.656204	1.77323
GSM267549	0.0855225	0.0671688	0.105164	0.181178	0	0.260922	0.020065	0.0564988	0.0264151	0.0293534	0.0888474	0	0.111151	0.0660327	0.0667627	0.113289	0.0109432	0.00198695	0.0850354	0	0.0386146	0.0475955	0	0.904087	0.657047	1.46255
GSM267550	0.0886473	0.0342572	0.0969189	0.17749	0	0.309465	0.0390883	0.0383169	0.00118956	0	0.0740652	0	0.107894	0.0303246	0.0655783	0.179712	0.0247429	0	0.0438521	0	0.0242822	0.0171143	0	0.865373	0.680136	1.35294
GSM267551	0.192971	0.116305	0.0768087	0.207499	0	0.182872	0.0449422	0.0957663	0.0366784	0	0.0905973	0.0294265	0.0809883	0.0698657	0.0760773	0.149474	0.00017446	0	0.0788221	0	0.0326435	0.0464502	0	0.92343	0.634192	1.60836
GSM267552	0.0566979	0.012377	0.12405	0.162161	0	0.260349	0.00204985	0.036595	0.026043	0	0.106783	0	0.0920389	0.0394941	0.051943	0.11726	0.0066975	0	0.0377518	0	0.0276374	0.00919793	0	0.797319	0.709297	1.16913
GSM267553	0.037381	0.0677324	0.211723	0.122984	0	0.193229	0.0210718	0.0576252	0.0482756	0	0.0947052	0.00180491	0.235798	0.0562312	0.110907	0.0977302	0.00572679	0	0.0676921	0	0.00599642	0.0625059	0	0.91341	0.645688	1.49912
GSM267554	0.18659	0.111133	0.120055	0.115956	0.0392402	0.173207	0	0.0618831	0	0.0543012	0.0950803	0.000144652	0.0979134	0.0382692	0.0171238	0.141571	0.000166894	0.0126379	0.0662052	0	0.0513319	0.013744	0	0.90629	0.633924	1.39655
GSM267555	0.0473112	0.133196	0.185619	0.0869921	0	0.247401	0	0.0836326	0.0365189	0.0036371	0.0166158	0.0268884	0.138785	0.0512769	0.0309633	0.0812793	0.0116189	0.00671098	0.0301256	0.0296699	0.0150747	0.0533007	0	0.880613	0.654123	1.31662
GSM267556	0.14974	0.105518	0.0846266	0.15578	0.0620198	0.240031	0.0313237	0.0908701	0	0	0.0930538	0	0.149402	0.0367353	0.0400886	0.119213	0.00922441	0.00411361	0	0.0791618	0.0369312	0.0476312	0	0.741141	0.744752	1.53546
GSM267557	0.059616	0.0788642	0.0989452	0.194004	0	0.117018	0.229164	0.0301136	0	0	0.0933747	0.0534723	0.396447	0.0902964	0.233679	0.0122694	0.00116047	0.00405666	0.00417426	0.0113274	0	0.188423	0	0.849905	0.662456	1.89641
GSM267558	0.0982024	0.075174	0.198857	0.219958	0	0.235423	0.0468711	0.0350252	0	0.0730658	0.0584644	0	0.134605	0.00597568	0.00872217	0.148073	0.00932055	0.0212388	0	0.0805075	0.0486241	0.127176	0	0.810714	0.699281	1.62528
GSM423010	0.317379	0.14759	0.108236	0.283679	0	0.176066	0.033829	0.174275	0.0167692	0.0283665	0.0921633	0	0.0924316	0.0242336	0.0295265	0.137872	0	0.013188	0.00584546	0.0367529	0	0.0204349	0	0.926718	0.586276	1.73864
GSM423012	0.303168	0.159704	0.16497	0.200442	0	0.167871	0.0129234	0.156564	0.0473925	0	0.0938686	0	0.06612	0.103563	0.0211385	0.079539	0	0	0.0406276	0.00988214	0.00322	0.0179094	0	0.939562	0.569545	1.6489
GSM423013	0.0372526	0.0692303	0.111012	0.106575	0	0.213315	0.127291	0.0673216	0.00116437	0	0.0668755	0	0.09831	0.15978	0.130387	0.0732308	0.0261834	0	0.0813525	0	0.0296819	0.0315923	0	0.770475	0.745124	1.43056
GSM423015	0.084026	0.0652793	0.143269	0.14212	0	0.2252	0.0556538	0.0647891	0.0434722	0	0.100878	0	0.122197	0.0545797	0.0601025	0.049088	0.0187683	0.013912	0.0150708	0.0177582	0.011547	0.0164188	0	0.833525	0.688553	1.30413
GSM423017	0.135409	0.140143	0.182006	0.147448	0.0647476	0.0919298	0.0227077	0.0412702	0.0351297	0	0.13739	0	0.100997	0.094362	0.0312429	0.159128	0	0	0.0300054	0.0485654	0.01848	0.0243256	0	0.914651	0.629425	1.50529
GSM423019	0.0774636	0.136364	0.1356	0.170542	0	0.137945	0.109	0.10873	0.0273257	0	0.0562613	0.0578383	0.104908	0.0905048	0.126913	0.114861	0.00661564	0.000171601	0.0324892	0	0.00282779	0.0278275	0	0.877884	0.662653	1.52419
GSM423021	0.0766693	0.115509	0.1091	0.112404	0	0.157052	0.047858	0.0713326	0.0082013	0.0111547	0.0759253	0.0121678	0.136332	0.101079	0.0763174	0.0634702	0.0178428	0.00461126	0.0281434	0.00242258	0.0363581	0.0159517	0	0.890331	0.664499	1.2799
GSM423023	0.0800975	0.0833231	0.163409	0.11663	0	0.150805	0.0221125	0.0857799	0.0268746	0	0.105934	0	0.117994	0.044382	0.0970213	0.100098	0.0181864	0	0.0707836	0	0	0.0249568	0	0.847009	0.68493	1.30839
GSM423025	0.0728197	0.101725	0.0785423	0.086521	0	0.222284	0.0400241	0.0621776	0.0283903	0.0381809	0.081484	0	0.10403	0.0594137	0.0655628	0.0865115	0.0173739	0.00829428	0	0.018182	0.025145	0.0269877	0	0.827668	0.697679	1.22365
GSM423027	0.0699019	0.144801	0.134581	0.163197	0	0.209061	0.0503268	0.0452293	0.0141216	0	0.06865	0	0.0977035	0.0897265	0.054041	0.084523	0.00111371	0.00361099	0.0773931	0	0.00350977	0.0493936	0	0.91071	0.645642	1.36088
GSM423029	0.151932	0.129131	0.22143	0.11738	0.0400716	0.128624	0.0233524	0.136449	0.0357123	0	0.119411	0	0.101366	0.0360245	0	0.109232	0	0.0464635	0	0.0528454	0.0177892	0.00867963	0	0.891574	0.627569	1.47589
GSM423031	0.169427	0.108439	0.160118	0.0797096	0	0.269133	0.026683	0.062154	0	0	0.122512	0	0.0906395	0.105565	0.0350082	0.0872963	0.015492	0	0	0.0505916	0.0174657	0.0266451	0	0.891729	0.641442	1.42688
GSM423033	0.062084	0.146876	0.165584	0.116246	0.0372972	0.169115	0.133937	0.0785582	0	0.0618906	0.0994116	0	0.196541	0.117782	0.0834537	0.0611748	0	0.0530358	0.0313914	0.0093261	0.053809	0.152662	0	0.904573	0.658295	1.83018
GSM423035	0.143476	0.160376	0.294141	0.1194	0.0164424	0.242239	0.0302358	0	0	0	0.126189	0	0.211249	0.140816	0.0265832	0.112787	0	0.00700549	0	0.103781	0	0.419341	0	0.900106	0.612184	2.15406
GSM423037	0.0864475	0.172523	0.159584	0.0186683	0.0842914	0.321669	0.131748	0	0	0	0.115705	0	0.251106	0.104573	0.132501	0.0426276	0	0.0629619	0	0.0674364	0.117268	0.244436	0	0.876221	0.668091	2.11355
GSM423039	0.0608937	0.272031	0.11885	0.312335	0	0.149341	0.0754416	0.0890491	0.0287222	0.022329	0.0722765	0	0.209399	0.196697	0.1722	0.135035	0	0	0.0431108	0.0284011	0.00382764	0.0335231	0	0.929716	0.632226	2.02347
GSM423041	0.0794343	0.148707	0.267274	0.0635813	0	0.248895	0.0139797	0.0385533	0	0	0.119791	0	0.194596	0.159235	0.0335626	0.0412491	0	0.0250612	0	0.0643628	0	0.212499	0	0.799238	0.694465	1.71078
GSM423043	0.271293	0.220991	0.195356	0.156354	0	0.231967	0.0791549	0.147366	0	0	0.102237	0	0.232695	0.116684	0.0404793	0.0664435	0	0.0463264	0	0.0905491	0.0307916	0.204667	0	0.919265	0.623345	2.23335
GSM423045	0.0884889	0.136561	0.1243	0.137076	0.0247813	0.19105	0.0492286	0.0611953	0.0446006	0.00351543	0.162587	0	0.0844227	0.310391	0.116355	0.145711	0	0.0165013	0.0448491	0.0161897	0.00366553	0.0554555	0	0.93594	0.632158	1.81693
GSM423053	0.0886794	0.0464236	0.0631448	0.363609	0	0.109462	0.00595019	0.0863972	0.0471192	0	0.125279	0	0.138071	0	0.0161051	0.0938318	0.00816735	0	0.0371743	0	0.0224752	0.00797369	0	0.781241	0.698244	1.25986
GSM423055	0.0915648	0.0274236	0.0828766	0.232763	0	0.246683	0.026544	0.0730401	0.011323	0	0.0672441	0	0.114971	0.0423488	0.0297033	0.0637901	0.00252226	0.00558617	0.0134123	0	0.0273657	0.0529544	0	0.763003	0.721691	1.21212
GSM423057	0.110885	0.12013	0.123769	0.196863	0.0144262	0.0936341	0.134551	0.0557959	0.0127198	0.067169	0.189379	0.014283	0.0998806	0.092708	0.143278	0.0772013	0.00761178	0.0162716	0	0.0215674	0.0495727	0.199266	0	0.907013	0.63271	1.84096
GSM423059	0.0727318	0.0456788	0.10196	0.261704	0	0.215662	0.0415247	0.0592221	0.0332306	0.010983	0.153	0	0.114397	0.0163357	0.0368564	0.0779983	0.0178994	0.00254328	0.0178633	0.00896733	0.0195769	0.0640927	0	0.850617	0.661978	1.37223
GSM423061	0.0749228	0.0809361	0.168802	0.0837914	0	0.23748	0.00976615	0.0415981	0.0133393	0.0068392	0.0458189	0.0132418	0.106362	0.0156083	0.0141887	0.0787541	0.00373365	0.00868068	0.0533541	0	0.00947486	0	0	0.837155	0.671767	1.06669
GSM423063	0.0932216	0.0510203	0.0975056	0.340071	0	0.224476	0.0115468	0.105468	0.0246145	0	0.168062	0	0.103065	0.0136292	0.0284313	0.0910096	0.00930431	0	0.0130118	0.00108583	0.02104	0.0147532	0	0.830721	0.657407	1.41132
GSM423065	0.130273	0.228999	0.120524	0.291358	0.0318129	0.287079	0.0634407	0.0935512	0.0526986	0.0398391	0.00691149	0	0.0951182	0.209589	0.171434	0.0997093	0.0180209	0	0.0883286	0	0	0.0339075	0	0.922001	0.629628	2.06259
GSM423067	0.176814	0.0794971	0.0690409	0.402246	0	0.210499	0.0213035	0.0728943	0.0637366	0	0.0907875	0.0118047	0.117583	0.0541443	0.0710069	0.121069	0.00844273	0.0687701	0	0.0986008	0.072738	0.137114	0	0.902562	0.643856	1.94809
GSM423069	0.0961526	0.0352038	0.224805	0.129172	0	0.203922	0.0420865	0.000559699	0.05568	0.0254702	0.133088	0	0.148188	0.00702769	0.0629588	0.136836	0	0.0354031	0.0819432	0	0.0374663	0.0806764	0	0.879593	0.666329	1.53664
GSM423071	0.0501053	0.111262	0.18723	0.144414	0	0.267649	0.0604162	0.0989162	0.0358852	0.0285941	0.157315	0	0.142034	0.0205584	0.106333	0.194689	0.0121324	0	0.119048	0	0	0.0439512	0	0.895251	0.664111	1.78053
GSM423073	0.0991997	0.00596598	0.193396	0.168568	0	0.216445	0.0143584	0.0485456	0.0156397	0.0125535	0.102011	0.00895159	0.118187	0.0434838	0.0780615	0.143934	0	0.0116151	0.0733464	0	0.0462776	0.0673467	0	0.877262	0.670522	1.46789
GSM423075	0.100073	0.0408424	0.120822	0.207371	0	0.293232	0.0251481	0.049264	0.0355354	0.0251419	0.196272	0	0.088271	0.0119352	0.0265135	0.140808	0.0099833	0.0197251	0.000291813	0.0279103	0.00202842	0.0796773	0	0.868493	0.648567	1.50085
GSM423077	0.125666	0.0766705	0.106844	0.119022	0	0.203017	0	0.065775	0.0509326	0	0.105572	0	0.11759	0.0413888	0.0221778	0.0615756	0.0027616	0.00792125	0.00522041	0.0110584	0.0106412	0.0382334	0	0.83686	0.674246	1.17207
GSM423079	0.200505	0.0228036	0.127185	0.232684	0	0.29387	0.0879063	0.106835	0.00103236	0.0451186	0.0649645	0	0.18956	0.000399107	0.040307	0.0839597	0.00298575	0.0215197	0.0200843	0.0218197	0.0298848	0.199039	0	0.89318	0.643833	1.79246
GSM423081	0.0589126	0.0655488	0.200316	0.202673	0	0.169916	0.0398796	0.0573939	0.0122137	0	0.12501	0	0.130889	0.04151	0.021734	0.0951119	0	0	0.0279286	0	0.0074435	0.102685	0	0.843065	0.671679	1.35917
GSM423083	0.160696	0.0248978	0.0826467	0.15702	0	0.361672	0.125883	0.00183394	0	0	0.193098	0	0.122044	0.201454	0.0421111	0.0833779	0	0.0344934	0	0.0964337	0	0.172631	0	0.916245	0.640173	1.86029
GSM423085	0.0936876	0.076814	0.132573	0.0772274	0.000756078	0.244653	0.253646	0.0240418	0	0	0.157003	0	0.252594	0.058989	0.151791	0.163274	0	0.0817576	0.00752909	0	0.0835438	0.57709	0	0.908806	0.614702	2.43697
GSM423087	0.0820304	0.0377907	0.152574	0.0947666	0	0.184392	0.0370833	0.0620731	0	0	0.15844	0	0.523651	0.175263	0.130437	0.0222693	0	0.0138816	0	0.148325	0	0.259412	0	0.909883	0.619431	2.08239
GSM2728726	0.072961	0.0641375	0.114862	0.165028	0	0.194606	0	0.0537115	0.0452316	0	0.0786447	0.013983	0.133475	0.0185494	0.0191913	0.0505203	0	0	0.0247735	0	0.00546604	0.0080673	0	0.774339	0.708709	1.06321
GSM2728725	0.115073	0.132613	0.0708603	0.0740554	0.0120397	0.153783	0.0537357	0.0491232	0.00355042	0.0228204	0.0808539	0	0.112434	0.0756438	0.0561004	0.0967255	0	0.0146236	0.0378922	0.0115411	0	0.0328123	0	0.875469	0.670163	1.20628
GSM2728724	0.0767075	0.0464298	0.13265	0.263919	0	0.234509	0.0253111	0.0756748	0.0146137	0	0.125122	0	0.107454	0.0355266	0.0382475	0.0821146	0.0130855	0	0.0405758	0	0.0118428	0.0239812	0	0.877288	0.645334	1.34777
GSM2728723	0.0888431	0.127773	0.168079	0.174072	0	0.255009	0.0127605	0.0906844	0.0211131	0.019939	0.104154	0	0.147686	0.045606	0.023518	0.0782392	0	0	0.0329636	0	0.0347129	0.00178372	0	0.896842	0.631091	1.42694
GSM2728722	0.112763	0.178598	0.167576	0.173758	0.0112343	0.0769528	0.0409	0.0821556	0.0174917	0	0.0771784	0.00445085	0.172006	0.071247	0.0356294	0.0130213	0	0.0224722	0	0.0498301	0.0134807	0.0291173	0	0.897779	0.625468	1.34986
GSM2728721	0.162814	0.0838621	0.0793862	0.17357	0	0.147186	0.0796744	0.0914439	0	0	0.0991154	0.00256071	0.116018	0.073176	0.073697	0.0503034	0.00697394	0.00209582	0.0436349	0	0.0328734	0.0376296	0	0.893654	0.654004	1.35601
GSM2728720	0.590346	0.0476467	0	0.120339	0	0.295787	0.0731442	0.106048	0.00602588	0.0484593	0.0876148	0	0.0363136	0.0619058	0.0286989	0.114044	0	0	0.00308642	0.00725955	0.0223998	0.0234529	0	0.857093	0.61899	1.67257
GSM2728719	0.0733221	0.0490688	0.0878597	0.126536	0	0.262708	0.000505012	0.0774659	0.0364597	0.0890504	0.103094	0.0163166	0.129108	0.029479	0.0869963	0.116694	0.00677915	0.0260826	0.0237365	0.0344005	0.0364665	0.19957	0	0.840938	0.681136	1.6117
GSM2728718	0.0883448	0.023869	0.111843	0.146146	0	0.325676	0.127704	0.0397987	0	0	0.0877038	0.0284569	0.128767	0.0928483	0.136674	0.0591458	0.0324319	0.0328761	0	0.0258423	0.0945429	0.151939	0	0.845353	0.690248	1.73461
GSM2728717	0.130335	0.109697	0.159675	0.0638378	0	0.194691	0	0.0632218	0.0117482	0.037509	0.0431983	0.00223705	0.0727383	0.00050836	0.0145639	0.166518	0	0.011796	0.0774789	0	0.0188738	0.0187127	0	0.864222	0.658025	1.19734
GSM2728716	0.0779758	0.0690837	0.134415	0.095833	0	0.184495	0.0209636	0.0355393	0.0174239	0	0.111944	0	0.162866	0.0168218	0.0376995	0.104243	0.00153044	0.0145836	0	0.0409138	0.0090761	0.0632886	0	0.84864	0.681133	1.1987
GSM2728715	0.0823162	0.0270768	0.136359	0.258548	0	0.176951	0.101708	0.0229128	0.0016787	0	0.102921	0	0.218071	0.0624708	0.0570662	0.0966926	0.0047583	0.0177272	0.0715735	0	0.0230471	0.221098	0	0.834283	0.692433	1.68298
GSM2728714	0.0764818	0.0661215	0.138008	0.257435	0	0.266542	0.00564572	0.0652367	0.0410131	0	0.130945	0.00980667	0.104824	0.0393312	0.0269509	0.110555	0.0146262	0.00706788	0.0593119	0	0.0108122	0.0105807	0	0.844641	0.669228	1.4413
GSM2728713	0.0752029	0.0595007	0.10823	0.112959	0	0.186875	0.0528075	0.0614271	0.0106255	0	0.0474404	0.0169264	0.161237	0.0754882	0.0585237	0.0727638	0.0326066	0	0.0620346	0	0.024349	0.0425712	0	0.834273	0.709241	1.26157
GSM2728712	0.0983891	0.0817695	0.105622	0.15746	0	0.206261	0.191223	0.049078	0	0.0302653	0.0555105	0.0267209	0.210408	0.10408	0.262105	0.16041	0	0.0267867	0	0.0982811	0.0508465	0.210544	0	0.898827	0.647185	2.12576
GSM2728711	0.0530124	0.0489621	0.0752219	0.239796	0	0.185074	0	0.0644555	0.062881	0	0.147358	0.00226233	0.135584	0.0173109	0.0441008	0.127495	0.0144826	0	0.0512875	0	0.017524	0.00944264	0	0.845153	0.675133	1.29625
GSM2728710	0.136154	0.0354603	0.0843702	0.271436	0	0.241108	0	0.0900345	0.0227775	0	0.147107	0	0.079023	0.0292876	0.0226788	0.089872	0	0	0.0346616	0	0.0108028	0.00690546	0	0.861193	0.638742	1.30168
GSM2728709	0.0859188	0.0767172	0.081641	0.127495	0	0.214987	0.0169217	0.0484331	0.0190569	0	0.192584	0	0.161605	0.0514171	0.0283358	0.0367835	0.0126084	0	0	0.0125004	0	0.0618666	0	0.864317	0.652574	1.22887
GSM2728708	0.0777411	0.0659246	0.104139	0.30144	0	0.147358	0	0.0606239	0.0753194	0	0.05342	0.0342954	0.10542	0.0515732	0.0208162	0.0813076	0.00935172	0.000364185	0.0574728	0	0.0106772	0	0	0.855145	0.659206	1.25724
GSM2728707	0.122839	0.154227	0.101039	0.129521	0	0.229402	0.189078	0.0946225	0	0	0	0.147868	0.263722	0.136012	0.180579	0.0840057	0	0.0176734	0	0.191491	0.0304593	0.475366	0	0.908035	0.621719	2.5479
GSM2728706	0.115682	0.0378167	0.0664451	0.194553	0	0.241235	0.0475184	0.0404073	0.0135084	0.0393094	0.0585012	0	0.123379	0.0330296	0.0290194	0.0545941	0.0131975	0.0071036	0.015143	0.0132873	0.0067714	0.0950418	0	0.846166	0.672194	1.24554
GSM2728705	0.0870052	0.0925666	0.0927836	0.315599	0	0.102214	0	0.0759147	0.0678407	0	0.178635	0	0.151013	0.0221305	0.0333608	0.0907588	0.00855335	0.00298582	0.0085768	0.00127731	0.0192843	0.0174904	0	0.843166	0.65834	1.36799
GSM2728704	0.0649373	0.0446704	0.174116	0.321774	0	0.203941	0.00681328	0.0520499	0.0765394	0	0.0775762	0	0.115434	0.00910338	0.0157216	0.106641	0	0.00373463	0.0349032	0	0.00804185	0	0	0.794039	0.690067	1.316
GSM2728703	0.0681268	0.0874165	0.171522	0.193491	0	0.0932472	0	0.0564883	0.046322	0	0.0137529	0.116178	0.165155	0.0777512	0.036057	0	0.0121361	0.00910809	0.0179611	0	0.0183785	0.0372979	0	0.834757	0.665665	1.22039
GSM2728702	0.0504296	0.0541405	0.0895401	0.180587	0	0.311441	0.0142433	0.0745369	0.0107461	0	0.135278	0.0136697	0.117479	0.0926437	0.0312534	0.0995642	0.00155984	0	0.0181585	0	0.0116485	0.0746118	0	0.894486	0.640972	1.38153
GSM2728701	0.152289	0.0976356	0.130667	0.0456705	0	0.2229	0.0763894	0.082615	0	0.0315131	0.158082	0	0.197488	0.103899	0.0880041	0.11393	0	0.00846115	0.082679	0	0.0131955	0.0748912	0	0.874828	0.679242	1.68031
GSM2728700	0.043206	0.0519007	0.109542	0.217295	0	0.179612	0	0.0790518	0.0606092	0	0.0407455	0.0331919	0.0938174	0.00309734	0.0164577	0.0872496	0.00913537	0	0.0525845	0	0.00930525	0.015947	0	0.807215	0.691667	1.10275
GSM2728699	0.0860631	0.131541	0.0643877	0.219732	0	0.260577	0.00174261	0.0857912	0.0433471	0.0131637	0.131847	0	0.0637994	0.108275	0.0523838	0.118984	0.0149297	0.000517445	0.0778561	0	0.0141902	0.0223727	0	0.894688	0.647176	1.5115
GSM2728698	0.0640656	0.0433412	0.0967397	0.120284	0	0.293521	0.0482655	0.0678663	0.0356654	0.00364805	0.131735	0.00589216	0.0733253	0.0304595	0.067752	0.0813744	0.0240097	0.00184	0.0583802	0	0.0160862	0.0406658	0	0.836377	0.688907	1.30492
GSM2728697	0.0755712	0.0460617	0.0989518	0.158894	0	0.269374	0.0823213	0.0475109	0.0084483	0.0339312	0.14014	0	0.16799	0.237469	0.159517	0.148657	0.0147107	0.0254739	0.0408084	0.000870733	0.0149262	0.0925884	0	0.879113	0.671235	1.86421
GSM2728696	0.208064	0.151163	0.122252	0.138374	0	0.193839	0.0805948	0.0579948	0	0.0535857	0.0317676	0.0172408	0.126164	0.124479	0.095791	0.0943293	0	0.0181987	0	0.0572368	0.0196527	0.0822799	0	0.910631	0.635742	1.67301
GSM2728695	0.112874	0.132618	0.0634577	0.025842	0	0.303896	0.047278	0.0606157	0.028158	0.00822941	0.1084	0	0.128116	0.0929473	0.103804	0.116506	0	0.0138863	0.0429875	0	0.0571211	0.133124	0	0.858629	0.686283	1.57986
GSM2728694	0.0470617	0.20029	0.208158	0.157532	0	0.301991	0.128635	0.0776361	0.00278892	0.117979	0.124755	0	0.215847	0.174005	0.193864	0.138604	0	0.0473344	0.0561775	0	0	0.436468	0	0.896872	0.642337	2.62913
GSM2728693	0.119368	0.100228	0.110059	0.0734034	0	0.237314	0.15317	0.0963902	0	0.056619	0.123335	0	0.213656	0.362997	0.239643	0.133217	0.00493721	0.0100318	0	0.114253	0.0828652	0.297341	0	0.908645	0.64008	2.52883
GSM2728692	0.133041	0.150557	0.115533	0.236826	0	0.204122	0.0192552	0.0845791	0.0272144	0	0.157854	0	0.109225	0.109461	0.0651293	0.131807	0.00501106	0.0010679	0.0403036	0.0284196	0.00182426	0.0393632	0	0.904499	0.639674	1.66059
GSM2728691	0.229156	0.123654	0.0753616	0.0753826	0	0.373736	0.0514554	0.110894	0	0.00457454	0.113863	0	0.0577273	0.119163	0.0963541	0.130853	0.0039798	0.0335235	0.0350023	0	0.0145561	0.076542	0	0.915752	0.63682	1.72578
GSM2728690	0.066268	0.0760723	0.11653	0.0493028	0.00236094	0.227195	0	0.0642165	0.0111479	0	0.0816356	0.00971573	0.189671	0.045453	0.0421037	0.15385	0.00159619	0.00554194	0.124156	0	0.0175772	0.0393116	0	0.850048	0.702296	1.32371
GSM2728689	0.0885382	0.150207	0.125965	0.170659	0.00653856	0.125724	0.0289971	0.0718165	0.01997	0	0.0546817	0.0273911	0.204281	0.137087	0.0813887	0.0210695	0.0112389	0.00881702	0.0154604	0	0.00566537	0.0703271	0	0.832183	0.686361	1.42582
GSM2728688	0.101419	0	0.0967416	0.17531	0	0.14476	0	0.0165656	0.0452282	0	0.0436004	0.0746964	0.224108	0.0492275	0.0118706	0.0457859	0	0.00682102	0.0439707	0	0.00421381	0.0103441	0	0.716992	0.751091	1.09466
GSM2728687	0.183803	0.184566	0.0727269	0.0923216	0.177102	0.25255	0.099645	0.142642	0.024926	0	0.121959	0	0.132596	0.238674	0.127832	0.0982062	0	0.0273214	0.0504496	0	0.00337489	0.0999844	0	0.909869	0.649506	2.13068
GSM2728686	0.110124	0.0956824	0.0548905	0.136468	0	0.136601	0.0217108	0.0827201	0.0352423	0.0630669	0.14276	0	0.120958	0.0514621	0.0673164	0.156044	0.0052881	0	0.0692611	0.0220828	0.00343858	0.0551346	0	0.874663	0.670664	1.43025
GSM2728685	0.169121	0.181646	0.0740195	0.145691	0.0671504	0.114998	0.0271777	0.0839337	0.0724681	0	0.127957	0	0.0957327	0.0408026	0.0506742	0.15945	0	0.0193574	0.0228233	0.0194025	0.000200429	0.0239794	0	0.902934	0.635148	1.49659
GSM2728684	0.246435	0.226373	0.143732	0.282742	0.478846	0.0155013	0.0455218	0.230713	0.0770171	0	0.171563	0	0.343635	0.352958	0.137243	0.0802838	0	0.0421237	0.00769476	0	0.000618902	0.321042	0	0.925163	0.624218	3.20404
GSM2728683	0.195133	0.182104	0.10927	0.131054	0	0.169869	0.0996849	0.120224	0.00176927	0	0.0845345	0	0.148198	0.237821	0.104231	0.125184	0	0.0366883	0.0416117	0.00126367	0.00420763	0.123874	0	0.944346	0.627023	1.91672
GSM2728682	0.0647835	0.0588983	0.182351	0.2554	0	0.260236	0	0.0484753	0.0182941	0	0.0682504	0	0.154704	0.0239673	0.0222139	0.133445	0.00606871	0	0.0892226	0	0.0128546	0	0	0.822421	0.690654	1.39916
GSM2728681	0.0635825	0.0159378	0.0908985	0.372683	0	0.17396	0.0151896	0.0682218	0.0327498	0	0.104369	0	0.100277	0.00260687	0.0149406	0.115011	0.00889303	0	0.0373563	0	0.00114134	0.00459691	0	0.782815	0.692966	1.22242
GSM2728680	0.166025	0.408073	0.0107715	0.355711	0	0.105882	0.028805	0.16977	0.0287465	0	0.139606	0	0.0627863	0.117752	0.0261061	0.132878	0	0.00538306	0	0.0230452	0.0137685	0.0123601	0	0.87858	0.619176	1.80747
GSM2728679	0.233918	0.298121	0.0834187	0.316091	0.00113895	0.189953	0	0.0949874	0.0331263	0	0.166129	0	0.144591	0.118785	0.0530112	0.123609	0.0211912	0.00311043	0.0648895	0	0.0212562	0.0101593	0	0.941518	0.593044	1.97749
GSM2728678	0.134777	0.134523	0.114652	0.1011	0	0.365801	0.0223813	0.118868	0.00640117	0.0407079	0.0871684	0.00650366	0.0993434	0.0961006	0.176893	0.16548	0	0.0206065	0	0.037495	0.0244018	0.173878	0	0.873384	0.663666	1.92708
GSM2728677	0.0830377	0.0221397	0.14308	0.151971	0	0.31819	0.0382039	0.0698504	0.0118098	0.0364549	0.113877	0	0.104463	0.0486589	0.0603351	0.105065	0	0.00537614	0.053153	0	0.0167451	0.065458	0	0.869621	0.666593	1.44787
GSM2728676	0.058586	0.0623045	0.0843658	0.0244666	0	0.365808	0.0989307	0.0590221	0	0.0271693	0.100223	0.00399789	0.159448	0.0369889	0.0748583	0.0739242	0.019974	0.0049866	0.0176771	0.00311489	0.0550473	0.123348	0	0.855099	0.687301	1.45424
GSM2728675	0.0876608	0.054813	0.16619	0.0966909	0	0.205489	0.00323692	0.0115316	0.0426036	0	0.0931566	0.00110191	0.117819	0.167872	0.0506877	0.0519521	0.00186288	0.00255967	0	0.0744033	0	0.0923052	0	0.852532	0.675732	1.32194
GSM2728674	0.171719	0	0.174556	0.19328	0	0.429201	0	0.0760257	0.00993059	0	0.11101	0.0089807	0.135641	0.017895	0.031201	0.118174	0	0	0.00750396	0.011005	0.0386706	0.102488	0	0.855616	0.659835	1.63728
GSM2728673	0.096629	0.0732046	0.191216	0.0498928	0	0.170614	0.0451483	0.112015	0.00247755	0	0.0561157	0.0363432	0.219086	0.157388	0.0834625	0.0799818	0.0233123	0.00595718	0.107039	0.0168533	0.00217252	0.251301	0	0.887358	0.659024	1.78021
GSM2728672	0.133106	0.0115839	0.139282	0.150577	0	0.260746	0.0245732	0.0560283	0.0166516	0.0347985	0.117873	0	0.13359	0.0414224	0.0326249	0.153496	0	0.0216203	0.100586	0.0333661	0.0306968	0.0583864	0	0.847384	0.694601	1.55101
GSM2728671	0.0591064	0.0371753	0.105407	0.302274	0	0.302903	0.00952921	0.0832343	0.0398855	0	0.199191	0	0.115013	0.0534466	0.0367315	0.139768	0.0224809	0.00617559	0.0165808	0.00329194	0.0192663	0.0583803	0	0.887271	0.635592	1.60984
GSM2728670	0.0647811	0.132825	0.14742	0.103592	0	0.156878	0.026595	0.035716	0.0271418	0	0.0388384	0.0168486	0.0754074	0.0323219	0.017222	0.0840631	0.0109388	0	0.0316143	0	0.00979562	0.0161892	0	0.79751	0.695347	1.02819
GSM2728669	0.106246	0.142064	0.0939505	0.153441	0	0.154989	0.0656668	0.0803394	0.0055874	0.0268292	0.0217701	0.131416	0.128535	0.095477	0.120647	0.0937309	0	0.0221158	0.011994	0.00081004	0.0513914	0.335107	0	0.895509	0.629084	1.84211
GSM2728668	0.0877138	0.0831378	0.180916	0.1343	0	0.0863145	0.0184697	0.0645547	0.0291009	0	0.0513865	0.0532785	0.234713	0.0380135	0.0669916	0.086368	0	0.0307454	0.0981044	0	0.0351793	0.0660715	0	0.885592	0.664371	1.44536
GSM2728667	0.119221	0.0382069	0.128849	0.147455	0	0.160802	0.0343968	0.0697572	0	0	0.102825	0.0145814	0.142372	0.0498746	0.0702423	0.118199	0.000267528	0.0203893	0.031807	0.000797755	0.0466225	0.123312	0	0.851484	0.685287	1.41998
GSM2728666	0.070465	0.0683181	0.0920445	0.187751	0	0.109142	0.0446244	0.0716002	0.0109364	0	0.140277	0	0.146546	0.0621596	0.0251969	0.0568532	0	0.00618263	0.0168819	0	0.0132839	0.125239	0	0.832655	0.683073	1.2475
GSM2728665	0.124526	0	0.0604086	0.122213	0.0189768	0.165736	0.0964583	0.054135	0	0	0.103782	0.00124149	0.210802	0.152708	0.137987	0.052024	0	0	0.000912016	0.0181101	0.00392255	0.114611	0	0.859552	0.67435	1.43856
GSM2728664	0.194638	0	0.103584	0.320722	0	0.21234	0.0291166	0.0735434	0.0195187	0	0.0544008	0	0.0676138	0.0214966	0.0194042	0.0987278	0	0	0.0195411	0	0.00595397	0.011292	0	0.832112	0.658268	1.25189
GSM2728663	0.119762	0.199133	0.0727787	0.370036	0	0.163699	0	0.110758	0.0605751	0	0.165452	0	0.12832	0.0500139	0.0522498	0.142776	0.00820196	0.000508486	0.0733082	0.00296082	0.00694973	0.00368788	0	0.895755	0.630574	1.73117
GSM2728662	0.0722562	0.0843832	0.122859	0.0978564	0	0.185329	0.0142749	0.0447285	0.0584975	0	0.0887016	0.019312	0.115701	0.0324315	0.0138512	0.124781	0.0111331	0.00333625	0.0582834	0	0.0293186	0.0185123	0	0.535333	0.853348	1.19555
