# Supplementary material for: Identification of Immune Cell Landscape and Construction of a Novel Diagnostic Nomogram for Crohn’s Disease
Source: Front Genet. 2020 Apr 29;11:423. doi: 10.3389/fgene.2020.00423 (PMC7212409; doi:10.3389/fgene.2020.00423)
Supplement: TABLE S2 — The results of CIBERSORTx in normal control. [file Table_2.XLSX]

## Sheet: NC of derivation cohort
Mixture	B cells naive	B cells memory	Plasma cells	T cells CD8	T cells CD4 naive	T cells CD4 memory resting	T cells CD4 memory activated	T cells follicular helper	T cells regulatory (Tregs)	T cells gamma delta	NK cells resting	NK cells activated	Monocytes	Macrophages M0	Macrophages M1	Macrophages M2	Dendritic cells resting	Dendritic cells activated	Mast cells resting	Mast cells activated	Eosinophils	Neutrophils	P-value	Correlation	RMSE	Absolute score (sig.score)
GSM1426079	0.057377	0.028948	0.174806	0.25145	0	0.0758256	0	0.0619124	0.0434423	0	0.0108595	0.05963	0.00717579	0.0631552	0.0239534	0.101321	0.0169137	0	0.38418	0	0	0	0	0.734339	0.738342	1.36095
GSM1426080	0.0716187	0.0915592	0.260947	0.147888	0	0.218852	0	0.0594476	0	0.0170025	0.0315989	0	0.00575545	0.112098	0.0417771	0.110117	0.0165461	0	0.215208	0	0	0	0	0.835405	0.67737	1.40042
GSM1426081	0.0146901	0.102038	0.128059	0.250661	0	0.0222237	0.00337002	0.0725222	0.106785	0.0290753	0	0.0990617	0.0388308	0.0583779	0.0408895	0.098945	0.0260477	0.000129669	0.159033	0	0	0	0	0.729562	0.747029	1.25074
GSM1426082	0.0775334	0.0423405	0.128787	0.16827	0.0215409	0.0517625	0	0.105401	0.0920434	0.0577741	0.0180809	0.0312979	0.0278126	0.0629301	0.0205487	0.0885961	0.0277247	0	0.180601	0	0.00544797	0	0	0.70716	0.76464	1.20849
GSM1426083	0.0453838	0.0755521	0.192888	0.289175	0	0.13795	0	0.0626806	0.061971	0.0101499	0.0619227	0.0342959	0.0278788	0.0576521	0.0140794	0.145647	0.033474	0	0.15278	0	0	0	0	0.791744	0.709279	1.40348
GSM1426084	0.100205	0	0.0622559	0.186305	0.075469	0	0	0.0786035	0.0784826	0.0677664	0	0.131338	0.0215251	0.0725074	0.0228181	0.111408	0.0249809	0.00686726	0.202043	0	0	0	0	0.699799	0.760603	1.24258
GSM1426085	0.0642752	0.0225644	0.206438	0.19391	0	0.235812	0.0013101	0.0255603	0	0	0	0.0197875	0.0214741	0.0432138	0.0452044	0.29099	0.0398971	0	0.27649	0	0	0	0	0.78038	0.73061	1.48693
GSM1426086	0.105456	0	0.169468	0.198303	0	0.130367	0	0.0652976	0.020843	0.0758122	0	0.0420723	0	0.0455669	0.021251	0.214876	0.015612	0	0.172307	0	0.0238503	0	0	0.740807	0.745376	1.30108
GSM1426087	0.122035	0.118965	0.312192	0.120769	0	0.29232	0.00598819	0.0236094	0.0268208	0.0698436	0.0169348	0	0	0.0292862	0.0294124	0.229641	0.0622288	0.0109723	0.407566	0	0.020314	0	0	0.829929	0.684652	1.8989
GSM1426088	0.136042	0.135384	0.341359	0.183801	0	0.160119	0	0.0545828	0.0156227	0.0996355	0	0.00344281	0.00814188	0.0611735	0.0252229	0.17267	0.055756	0.0106848	0.377691	0	0.0285889	0	0	0.832002	0.673457	1.86992
GSM1426089	0.0377856	0.0386031	0.241484	0.151085	0	0.16893	0	0.0318452	0.0853052	0.0439022	0.0211594	0.0190069	0.00763931	0.0184152	0.0247359	0.280137	0.0647776	0	0.240769	0	0.0374599	0	0	0.789788	0.727639	1.51304
GSM1945826	0.45194	0.762494	0	0.341525	0.000941447	0.543051	0.11893	0.177341	0	0	0.228118	0	0	0.25381	0.0901658	0.158269	0	0.0198048	0	0.0596742	0.00349047	0	0	0.796828	0.670017	3.20955
GSM1945827	0.654267	0.108174	0.00336786	0.395632	0	0.0553459	0.071677	0.110262	0.0477199	0.101699	0.0991518	0	0.000735124	0.129463	0.052318	0.109981	0.00313955	0.0122983	0.1368	0	0	0	0	0.786028	0.675365	2.09203
GSM1945828	0.0700495	0	0.136416	0.343416	0	0.108573	0.0783696	0.0416655	0	0.0846111	0.132311	0.140759	0.051001	0.0548294	0.0516146	0.141054	0.0578265	0	0.173568	0	0	0	0	0.676453	0.764679	1.66606
GSM1945829	0.148377	0.0201839	0.0251318	0.405951	0	0.0372334	0	0.115936	0.12607	0.0164757	0.103808	0.0130231	0.0306643	0.0837192	0.039037	0.129221	0.0392066	0.00734315	0.148988	0	0	0	0	0.709907	0.75369	1.49037
GSM1945830	0.0865524	0.067517	0.0804376	0.459391	0	0.281665	0.00322493	0.0836467	0.00724226	0.0251789	0.0912532	0	0.0226771	0.0640732	0.0621895	0.12393	0.0236605	0	0.132051	0	0	0	0	0.745176	0.723064	1.61469
GSM1945831	0.107743	0	0.10756	0.493797	0	0.184366	0	0.0333437	0.0130972	0	0.0951536	0.0201908	0.0536899	0.0665399	0.0273911	0.111055	0.0195129	0	0.168049	0	0.00981027	0	0	0.667399	0.772801	1.5113
GSM1945832	0.0948624	0.0827879	0.17969	0.460742	0	0	0.019327	0.104096	0.08635	0	0.211937	0.025775	0.103163	0.0786008	0.030034	0.0921575	0.00853845	0	0.232985	0	0	0	0	0.775144	0.711434	1.81105
GSM1945833	0.129849	0.460579	0.0797013	0.542464	0	0.290747	0	0.0818108	0.0386485	0	0.0876532	0	0.0446419	0.135756	0.0440357	0.132116	0	0	0.217844	0	0	0	0	0.830606	0.664545	2.28585
GSM1945834	0.260889	0.142803	0.154175	0.287247	0	0.171905	0	0.117149	0.0264775	0.113255	0.0818909	0	0	0.0936499	0.0317464	0.127545	0.018827	0.00639964	0.131739	0	0	0	0	0.808565	0.678071	1.7657
GSM1945835	0.299075	0.00123143	0.0884806	0.434953	0	0.0952299	0	0.104052	0.0663098	0	0.0598371	0	0.0357363	0.0734872	0.024116	0.133288	0.00286942	0.010917	0.142766	0	0	0	0	0.725476	0.737927	1.57235
GSM1945836	0.0419866	0	0.0474557	0.361883	0.0155913	0.081328	0	0.0602517	0.0915483	0	0.126329	0.0652576	0.180704	0.0909484	0.0349731	0.0743387	0.0156807	0.00135625	0.200193	0	0	0	0	0.613609	0.808025	1.48983
GSM3068771	0.0765001	0.00849748	0.0755532	0.34211	0	0.164238	0	0.0748432	0.0724189	0	0.111284	0.00210462	0.0766258	0.0758232	0.0583243	0.113501	0.035866	0.0211783	0.156979	0	0	0	0	0.697593	0.768134	1.46585
GSM3068772	0.249978	0.257507	0.0554115	0.264152	0	0.417034	0.0299906	0.138768	0	0.245799	0	0	0	0.211643	0.0936291	0.181763	0	0.03582	0.182746	0	0	0	0	0.824914	0.682222	2.36424
GSM3068773	0.258784	0.221813	0.0606996	0.245086	0	0.34786	0.0142706	0.144551	0.000510595	0	0.0454473	0	0.0285259	0.0987514	0.1426	0.114937	0.0583772	0	0.15367	0	0	0.00460734	0	0.832221	0.676852	1.94049
GSM3068774	0.188497	0.331995	0.0395933	0.0819257	0	0.745093	0	0.2403	0	0.19922	0	0.0464844	0	0.10274	0.273054	0.10607	0.00953063	0.0479436	0.175441	0	0	0	0	0.723622	0.737117	2.58789
GSM3068775	0.240919	0.39276	0.0901695	0.241183	0	0.306734	0.0272424	0.181318	0.0131296	0.199324	0.0525667	0	0	0.194852	0.108525	0.133648	0.00375361	0.023019	0.183818	0	0	0	0	0.853035	0.656022	2.39296
GSM3068776	0.0769133	0	0.0911524	0.259729	0	0.187687	0	0.109619	0.0115135	0	0.136983	0.0305329	0.0378285	0.13896	0.0310467	0.0784142	0.0140891	0.00781601	0.200403	0	0	0	0	0.708202	0.758542	1.41269
GSM3068777	0.22094	0.191262	0.0518085	0.38031	0	0.203969	0.0349305	0.116344	0.0550884	0.0141988	0.0429077	0	0	0.221446	0.0820085	0.0941055	0.0275791	0.0825453	0.135938	0.0110332	0	0	0	0.824631	0.68747	1.96642
GSM3068778	0.067665	0	0.118302	0.381096	0	0.122078	0	0.103822	0.059836	0	0.107639	0.0273427	0.0762299	0.0578086	0.0333113	0.0648408	0.00537622	0.00551958	0.114115	0.00355635	0	0	0	0.693001	0.757158	1.34854
GSM3068779	0.454124	0.214992	0.0726075	0.410375	0	0.0733346	0.125627	0.227727	0.04836	0.139634	0.0493147	0	0	0.220227	0.0948549	0.159022	0.027853	0.05141	0.134171	0	0	0	0	0.82682	0.675408	2.50363
GSM3068780	0.267555	0.304584	0.0389834	0.265669	0.00353723	0.448896	0.0178914	0.157975	0	0.136971	0.00916374	0	0	0.170364	0.097661	0.154107	0.0326255	0.0126206	0.226249	0	0	0	0	0.863543	0.655727	2.34485
GSM3068781	0.0867363	0.00396818	0.0837413	0.278011	0	0.31806	0	0.0779408	0.0126841	0.0801931	0.112793	0	0.0591874	0.0796518	0.0519589	0.111718	0.0259652	0.00704017	0.0977531	0	0.00110654	0	0	0.724534	0.741216	1.48851
GSM3068782	0.253179	0.460031	0.0555314	0.374282	0.0418044	0.243615	0.0629571	0.126429	0.0482182	0.124066	0.0740812	0	0	0.263948	0.17678	0.103719	0	0.130453	0.168816	0	0	0.0239955	0	0.819876	0.681982	2.7319
GSM3068783	0.346886	0.15318	0.119221	0.754392	0	0.0692328	0.121174	0.183699	0.0125303	0.187961	0.118949	0	0	0.154277	0.302189	0.207737	0.00474264	0	0.11176	0	0	0	0	0.838295	0.653951	2.84793
GSM3068784	0.0691713	0.0310022	0.0599966	0.370241	0	0.0756331	0	0.0862868	0.0819824	0.0297146	0.0888451	0	0.0345628	0.0718963	0.0404142	0.132354	0.0150834	0.0121187	0.154107	0	0	0.00287874	0	0.57909	0.827412	1.35629
GSM3068785	0.135793	0	0.267568	0.327906	0	0.208926	0	0.0478059	0.0885106	0	0.13551	0.0134433	0.0629236	0.117701	0.0779573	0.0723006	0.0144454	0	0.141273	0	0	0.0405577	0	0.772197	0.717725	1.75262
GSM3068786	0.392383	0.270232	0.0957056	0.357792	0.120045	0.407822	0.113155	0.163872	0	0.16725	0.0360321	0	0	0.192965	0.148703	0.144209	0	0.0149385	0.194274	0	0	0.00961736	0	0.773862	0.709196	2.82899
GSM3068787	0.104155	0	0.0634352	0.434421	0	0.117616	0	0.0906942	0.0342585	0.0540264	0.0698672	0	0.045438	0.0768464	0.0342411	0.120008	0.018863	0.0193947	0.143835	0	0.00220274	0	0	0.691677	0.761391	1.4293
GSM3068788	0.0993984	0.18292	0.121701	0.287803	0.00817011	0.188436	0.022997	0.130838	0.00756701	0.0618018	0.127411	0	0.00945819	0.0362314	0.133791	0.129789	0.0516401	0.0309902	0.147175	0.0132226	0	0	0	0.804087	0.699	1.79134
GSM3068789	0.121787	0.0583037	0.0695918	0.275586	0	0.31576	0	0.10202	0.0277676	0	0.126343	0.020792	0.0194422	0.0855235	0.0354007	0.0928881	0.0321951	0.0249921	0.142295	0	0	0	0	0.733092	0.739122	1.55069
GSM3068790	0.169511	0.292162	0.0126985	0.260998	0	0.383875	0	0.0943656	0	0.0477937	0.0977323	0	0.00145197	0.17803	0.0803966	0.154007	0	0.0113399	0.205004	0	0	0.00616162	0	0.798248	0.701139	1.99553
GSM3068791	0.126268	0	0.0800847	0.581512	0	0.00337566	0	0.102843	0.048003	0	0.0668905	0	0.0305026	0.0895355	0.0556521	0.120042	0.0018445	0	0.220996	0	0	0	0	0.637586	0.791658	1.52755
GSM3068792	0.0911419	0.148138	0.108627	0.174083	0	0.328157	0.00681433	0.152812	0	0.0179928	0.0625793	0	0.0332149	0.0978256	0.106541	0.0888637	0.0395258	0.0474348	0.28243	0	0	0	0	0.774505	0.731742	1.78618
GSM3068793	0.0423817	0.0185033	0.0873478	0.304307	0	0.0725252	0	0.116872	0.0814865	0	0.099744	0.0224691	0.0672163	0.103408	0.0500819	0.120487	0.00617065	0.00245028	0.160174	0	0	0	0	0.606355	0.816706	1.35562
GSM3068794	0.341391	0.0640419	0.328615	0.421775	0	0.292717	0.0281618	0.0963899	0	0.109594	0.0232264	0	0	0.0826517	0.0676332	0.133724	0.0318881	0.0249896	0.132119	0	0	0.00601098	0	0.883048	0.617195	2.18493
GSM3068795	0.0932973	0.133416	0.195857	0.17242	0	0.262224	0	0.104672	0	0	0.0556852	0	0.00607259	0.12089	0.0317433	0.114961	0.033744	0.0170195	0.228435	0.0384622	0	0	0	0.804082	0.706886	1.6089
GSM3068796	0.0619779	0	0.141073	0.339208	0	0.13224	0	0.0706698	0.00983296	0	0.127214	0	0.0488451	0.0378369	0.0604727	0.154276	0.0298686	0.00741413	0.264159	0	0	0	0	0.697238	0.76871	1.48509

## Sheet: NC of validation cohort
Mixture	B cells naive	B cells memory	Plasma cells	T cells CD8	T cells CD4 naive	T cells CD4 memory resting	T cells CD4 memory activated	T cells follicular helper	T cells regulatory (Tregs)	T cells gamma delta	NK cells resting	NK cells activated	Monocytes	Macrophages M0	Macrophages M1	Macrophages M2	Dendritic cells resting	Dendritic cells activated	Mast cells resting	Mast cells activated	Eosinophils	Neutrophils	P-value	Correlation	RMSE	Absolute score (sig.score)
GSM76115	0.275017	0.140975	0.0699116	0.236236	0	0.150253	0.0108749	0.0997868	0.0282665	0	0.254102	0	0.115397	0.0239583	0.0179047	0.106329	0	0.00249677	0.00974327	0.000416977	0	0	0	0.912477	0.581746	1.54167
GSM76116	0.223442	0	0.0594298	0.136437	0	0.195419	0.027395	0.123538	0.0703631	0	0.226829	0	0.154508	0	0.023487	0.142771	0	0.00696512	0.0154618	0.00504855	0.0071807	0	0	0.861199	0.653145	1.41827
GSM76117	0.103403	0.165941	0.0657837	0.261423	0	0.207702	0.027352	0.10135	0.0190083	0.0379322	0.181956	0	0.101059	0	0.0255273	0.0990413	0.0022673	0.00590638	0.00132377	0.00739634	0.00720669	0	0	0.876201	0.618102	1.42158
GSM76118	0.122662	0.108957	0.0901468	0.198887	0	0.226196	0.0212865	0.0855358	0.0645643	0	0.184956	0	0.114497	0.00169316	0.0261749	0.122352	0	0.00583773	0.0152876	0.0250523	0.0242761	0	0	0.866695	0.647783	1.43836
GSM76119	0.147489	0.132035	0.0949347	0.475102	0.153386	0	0.019042	0.0614436	0.0387348	0.056587	0.15198	0.0527839	0.104427	0	0.0338051	0.115639	0.036502	0.000807739	0.068569	0	0	0	0	0.937816	0.567434	1.74327
GSM76120	0.205616	0.065694	0.141912	0.139774	0.243258	0.147635	0.0331644	0.0501118	0.0684299	0.111532	0.131193	0.00988524	0.14987	0.00493628	0.00845174	0.119098	0.00771608	0.00755674	0.0869821	0	0.00251824	0.0130406	0	0.926203	0.608405	1.74837
GSM76121	0.1456	0.163832	0.133232	0.0820244	0	0.128523	0.0287115	0.062034	0	0.0434078	0.172229	0	0.152028	0	0.0383044	0.14529	0.0220279	0	0.0373632	0	0.010318	0	0	0.894011	0.631557	1.36493
GSM76122	0.204653	0.102737	0.0446606	0.237126	0.12543	0.0386431	0	0.109803	0.103709	0	0.148389	0	0.127521	0.00580984	0.0398041	0.105538	0.0102402	0.0105819	0	0.021757	0.000525006	0	0	0.880995	0.629128	1.43693
GSM76123	0.185923	0.134268	0.0723681	0.38446	0.149833	0	0.0704159	0.0882567	0.0636538	0.00639279	0.231543	0	0.216621	0	0.0242395	0.091191	0.000383257	0.00219044	0.0534507	0	0	0	0	0.924195	0.594003	1.77519
GSM76124	0.157611	0.133209	0.0540352	0.20739	0	0.156728	0.000482056	0.126865	0.0455757	0	0.182608	0	0.11529	0.00173961	0.0359278	0.115211	0.0030645	0.00403895	0	0.0569592	0.00427077	0.00681705	0	0.865467	0.644143	1.40782
GSM76125	0.14589	0.0895885	0.0854966	0.356778	0.234873	0.106854	0.0282056	0.0708281	0.0141442	0	0.215185	0.028719	0.116599	0	0.0212028	0.106373	0.00958341	0.0106057	0.0805096	0	0.000283261	0.0139667	0	0.950699	0.565688	1.73569
GSM76126	0.177648	0.180907	0.0363114	0.20307	0.116834	0.000578734	0.0199277	0.0604988	0	0	0.128152	0	0.230722	0.0260686	0.0268705	0.14885	0	0.0119998	0.0419134	0	0.00711375	0	0	0.887112	0.643549	1.41747
GSM76127	0.377641	0.126279	0.0763358	0.147237	0.297418	0.103641	0.0427419	0.10786	0.0679209	0.0635339	0.28962	0	0.0516214	0.00931085	0.0134687	0.0621445	0.00912817	0.00399943	0.0248477	0	0	0.00118072	0	0.93578	0.545663	1.87593
GSM76128	0.199274	0.0316867	0.0890413	0.207904	0.256859	0	0.0136291	0.0703478	0.0723611	0.0415183	0.271889	0	0.184446	0.0046047	0.0313327	0.10892	0.0262499	0.00400346	0.0291085	0	0.00689566	0.000567583	0	0.904549	0.613776	1.65064
GSM76129	0.11107	0.130143	0.0654557	0.195041	0	0.261856	0.0159694	0.0750441	0	0	0.301801	0	0.134836	0.00857007	0.0208249	0.0948483	0.00166534	0.0126959	0.00755878	0.0168637	0.0253124	0	0	0.895703	0.606651	1.47956
GSM76130	0.164981	0.0441351	0.147645	0.320767	0.299926	0.0950435	0.0422339	0.0252159	0.0130186	0.072092	0.26377	0.00182082	0.0557776	0.00434289	0.0304587	0.064399	0.0272837	0	0.0401703	0	0	0	0	0.941168	0.545628	1.71308
GSM76131	0.134546	0.209142	0.0674987	0.131245	0	0.258915	0.0596023	0.105606	0	0.0179657	0.102782	0	0.133075	0.053115	0.0251989	0.109879	0	0.00452592	0.0171476	0.0111513	0.0493311	0.0394697	0	0.892167	0.645154	1.53019
GSM76132	0.155518	0.114965	0.0488382	0.189622	0	0.307399	0.0551043	0.0663902	0.000849176	0.0145684	0.129333	0	0.113938	0	0.0364379	0.108912	0.00638609	0	0.0710794	0	0.0189068	0	0	0.903053	0.628588	1.43825
GSM76133	0.0914284	0.114155	0.0489938	0.0992547	0	0.461083	0.0488225	0	0	0	0.156678	0	0.153561	0.00843065	0.0147434	0.10196	0.00808844	0.00790597	0.0105289	0.03522	0.029364	0.0268919	0	0.868529	0.656203	1.41711
GSM76134	0.230154	0.131698	0.085852	0.231711	0	0.327862	0.0342246	0.0832061	0.0046249	0.0110389	0.146199	0	0.113244	0.0128648	0.018086	0.0608043	0	0.0176603	0.0251899	0	0	0	0	0.903978	0.596111	1.53442
GSM76135	0.167721	0.0523594	0.0690022	0.245562	0.00296423	0.326091	0.053945	0.0375945	0.0125527	0.0675322	0.141106	0	0.0947701	0.0439013	0.0424421	0.0427999	0.00865097	0.0133652	0.0364433	0	0.0103859	0.031747	0	0.920797	0.597041	1.50094
GSM76136	0.154813	0.0831715	0.0301481	0.124186	0	0.160175	0.0428273	0.113385	0.0119505	0.0336062	0.105786	0	0.252644	0.00256725	0.0148854	0.1605	0.00655212	0.0102214	0	0.0368999	0.0498684	0.020207	0	0.888717	0.65957	1.41439
GSM76137	0.13487	0.163216	0.0583902	0.285236	0	0.339191	0	0.06438	0.0628872	0	0.107582	0.023351	0.120617	0.0156307	0.0114284	0.0900805	0	0.0103098	0.0312238	0	0	0	0	0.925089	0.58162	1.51839
GSM76138	0.221252	0.0314302	0.0502866	0.217025	0	0.27696	0.00400152	0.0938508	0.0294796	0.0557862	0.237173	0	0.100094	0.0245269	0.0345809	0.0874242	0	0	0.0383922	0	0.0180453	0	0	0.901635	0.59876	1.52031
GSM76139	0.241739	0.0900267	0.0619541	0.191829	0	0.507137	0.0385067	0.0226754	0	0	0.150037	0.00140559	0.109065	0.0401542	0.0114553	0.0718251	0	0.0132934	0.0498342	0	0.0322072	0.00375164	0	0.902367	0.610964	1.6369
GSM76140	0.127275	0.16878	0.0775559	0.257219	0	0.209099	0.022799	0.0646161	0.0999313	0	0.147394	0	0.0989321	0.0269766	0.0364597	0.0692968	0.00361104	0.00665192	0.0415656	0	0	0	0	0.921725	0.595629	1.45816
GSM76141	0.130087	0.114068	0.126507	0.179239	0	0.297336	0.0732145	0.064032	0	0	0.177673	0	0.141148	0.0150772	0.0248293	0.0693758	0.0027092	0.00854432	0.0357461	0	0.0304138	0.00173752	0	0.901041	0.625393	1.49174
GSM76142	0.137585	0.128644	0.0296979	0.179878	0.147964	0.371341	0.0495027	0	0	0	0.121312	0	0.144332	0	0.0367281	0.116736	0.00148426	0.0143569	0	0.0218943	0.0193668	0.0122619	0	0.878509	0.635973	1.53308
GSM76143	0.121772	0.147049	0.054836	0.166141	0	0.428466	0.0675176	0.0253897	0	0.0570706	0.15944	0	0.0946038	0.0105562	0.0100066	0.0723987	0.0015631	0.0206643	0.0459765	0	0.0294156	0.00798493	0	0.882231	0.626298	1.52085
GSM76144	0.218107	0.039449	0.0575322	0.17837	0	0.399072	0.0488071	0.138763	0	0	0.228171	0.0286422	0.069569	0.0313075	0.0242122	0.0653182	0	0.0081345	0.0422892	0	0.00346962	0.0162117	0	0.920445	0.583343	1.59743
GSM76145	0.154221	0.139675	0.0680433	0.155507	0	0.137001	0.0600524	0.066555	0.0225066	0.0545396	0.146378	0	0.208185	0.0361461	0.0406155	0.109224	0.015022	0	0.0656338	0	0	0	0	0.915765	0.633904	1.47931
GSM76146	0.144279	0.119918	0.04937	0.127723	0.0786519	0.337267	0.0346749	0.118343	0	0	0.11286	0	0.124337	0.0129285	0.0296933	0.131405	0.0101512	0.00948318	0.0243405	0.00296293	0.0204023	0.00575593	0	0.911597	0.624194	1.49455
GSM76147	0.154669	0.0729939	0.0468718	0.118645	0	0.303687	0.0418107	0.0941581	0	0	0.222663	0	0.117524	0.00484765	0.0439629	0.120804	0	0.00222627	0.0487904	0	0	0.00834332	0	0.869463	0.648192	1.402
GSM76148	0.278799	0.0953991	0.101186	0.188807	0.0582514	0.32997	0.0713607	0.0681393	0	0	0.112463	0.00671408	0.0864753	0.0289591	0.0231844	0.0574225	0.0172982	0.0120132	0.0208601	0	0.0143203	0.00661166	0	0.918324	0.593423	1.57823
GSM76149	0.164441	0.119886	0.0749622	0.250147	0	0.158459	0.0341561	0.0760372	0.036448	0	0.20526	0	0.173839	0.00402146	0.035635	0.10342	0.00223915	0	0.0409281	0	0	0	0	0.90745	0.613968	1.47988
GSM76150	0.122944	0.110739	0.0372593	0.162342	0	0.264081	0.0280223	0.0719513	0.0625644	0	0.241744	0	0.13594	0.00136761	0.032376	0.0998526	0.00614099	0	0.0617416	0	0.0098852	0	0	0.91164	0.612356	1.44895
GSM76151	0.0855075	0.177596	0.050409	0.198912	0	0.235562	0.0118382	0.0716228	0.0167515	0.0165662	0.238951	0	0.171043	0	0.0376295	0.124716	0.016692	0	0.00425095	0.00712916	0.0189397	0	0	0.914833	0.605779	1.48412
GSM76152	0.17448	0.0508276	0.125942	0.256288	0	0.248282	0.0128221	0.0647851	0	0.0294936	0.170533	0	0.0614497	0.0374685	0.0624239	0.135468	0	0	0	0.0225173	0.00330745	0.0481877	0	0.923409	0.599161	1.50428
GSM76153	0.102349	0.117156	0.112303	0.214135	0	0.249429	0.0876584	0.0545185	0	0.0262054	0.132399	0	0.139753	0.00636963	0.0152359	0.110687	0.0136235	0.0164569	0.0533801	0	0.036597	0.0395423	0	0.804022	0.704089	1.5278
GSM76154	0.147412	0.104374	0.0917049	0.188418	0	0.346244	0.00581001	0.0841729	0.0444354	0	0.131613	0	0.153849	0.0143959	0.0194012	0.0821743	0	0.0081366	0.0429587	0	0.0134793	0	0	0.902897	0.620007	1.47858
GSM76155	0.202772	0.127331	0.0440317	0.24383	0.0456221	0.0588154	0.0140085	0.0941324	0.080556	0	0.173871	0	0.152735	0.0164656	0.0344868	0.0990567	0	0.00177869	0.063818	0	0.00404812	0	0	0.926565	0.603242	1.45736
GSM76156	0.133383	0.0247753	0.0550233	0.161045	0.104529	0.354448	0.0486931	0.0247813	0	0	0.119231	0	0.141267	0.0287767	0.0348645	0.0816127	0	0.0153269	0.00432619	0.0301479	0.0408391	0.0233525	0	0.893141	0.63787	1.42642
GSM267559	0.25045	0.0377879	0.0496889	0.219851	0	0.2281	0.0216958	0.0928424	0	0	0.12955	0	0.0869745	0.0240398	0.00592959	0.0450552	0	0.0112977	0	0.0152133	0.000783728	0.00479334	0	0.853733	0.630832	1.22405
GSM267560	0.250527	0.204488	0.0908997	0.269077	0.156317	0.137626	0.0374043	0.099633	0.0311237	0.0317308	0.0883516	0	0.0627324	0.0619539	0.0204044	0.10873	0	0	0.0499445	0	0	0.0195534	0	0.945681	0.568271	1.7205
GSM267561	0.220699	0.181129	0.0851752	0.175483	0.173927	0.253154	0.0156106	0.0850109	0.0122923	0.0718702	0.113619	0	0.069756	0.0603056	0.019759	0.0963048	0	0.00914796	0.0121545	0	0	0.0101983	0	0.919391	0.585177	1.6656
GSM267562	0.229063	0.0472471	0.0591477	0.254798	0	0.172107	0.0367867	0.113437	0.000195218	0	0.100375	0	0.0729468	0.0191983	0.00520298	0.0523105	0	0.00437628	0.00172147	0.00138488	0	0.0280312	0	0.8673	0.620585	1.19833
GSM267563	0.26704	0	0.0861485	0.196716	0	0.224632	0.0341167	0.106365	0.0264272	0	0.0862373	0	0.0806288	0.0203239	0.00624206	0.0632048	0	0.00218219	0	0.00262894	0	0.0118262	0	0.866095	0.626143	1.21472
GSM267564	0.243465	0.248208	0.0255378	0.237726	0.0751583	0.230327	0.0733889	0.0980555	0.0240971	0	0.161768	0	0.091639	0.0544714	0.00820316	0.159606	0	0.0226771	0	0.0264611	0.0156072	0.0347811	0	0.932537	0.593238	1.83118
GSM267565	0.110979	0.0721831	0.0940472	0.238788	0	0.118734	0.0438421	0.05503	0.0172355	0.0143024	0.0579698	0.0420825	0.21937	0.0488946	0.0566363	0.122411	0	0.00736229	0.0580454	0	0.024497	0.0217572	0	0.903172	0.653431	1.42417
GSM267566	0.169651	0.094609	0.109006	0.223653	0.0520924	0.157137	0	0.0566656	0.0428167	0.0164373	0.11514	0	0.114565	0.0161743	0.0135144	0.136396	0.00303133	0.0063718	0.0423564	0	0.0177842	0.00732472	0	0.898266	0.627301	1.39473
GSM267567	0.207371	0.0465516	0.0808597	0.241352	0	0.181408	0.0219401	0.0788713	0.0420481	0	0.0952761	0	0.111517	0.0159392	0.00524766	0.0478263	0	0.00727133	0	0.00549707	0	0.00735928	0	0.856916	0.633151	1.19634
GSM267568	0.051245	0.100365	0.0282799	0.18007	0	0.096004	0	0.131948	0.0548835	0	0.158697	0	0.147907	0.00908752	0.00804492	0.0252538	0.00087496	0	0.0122982	0.0040812	0	0.0191143	0	0.602206	0.806807	1.02815
GSM267569	0.113282	0.0654518	0.0134695	0.196812	0	0.0871906	0	0.130467	0.0592061	0	0.0796748	0.0284242	0.127701	0.0208887	0.0126029	0.0294797	0	0	0.0147728	0	0	0.0123324	0	0.741634	0.719915	0.991756
GSM267570	0.350201	0.0980026	0	0.299596	0.372617	0.0832558	0.0530043	0.148192	0.114967	0	0.16678	0	0.0719407	0.0304879	0.0184463	0.0738019	0	0.0231757	0	0.000462091	0	0.0148744	0	0.904621	0.579201	1.9198
GSM267571	0.192233	0.0589553	0.108534	0.25139	0	0.121938	0.0345741	0.0781009	0.0612809	0	0.139265	0	0.123036	0.0219161	0.0462423	0.176378	0.00151895	0	0.0699621	0	0.0136222	0.0338603	0	0.90444	0.643266	1.53281
GSM267572	0.155101	0.0874024	0.0803118	0.170852	0	0.331874	0.0239695	0.0523854	0.0188499	0.0582782	0.0767051	0	0.0730509	0.0215228	0.015026	0.147056	0.000902621	0.0126476	0.0371654	0	0.0400449	0.0188276	0	0.886398	0.640774	1.42197
GSM267573	0.187588	0.114341	0.053744	0.0965312	0	0.272912	0.0267837	0.0841256	0.000176776	0.0893826	0.0475112	0.00036866	0.0616096	0.00761329	0.00566185	0.154954	0.0133274	0.0238448	0.0683292	0	0.0334095	0.0412208	0	0.896818	0.643161	1.38344
GSM267574	0.222567	0.0295848	0.0943018	0.208938	0	0.36453	0.0217317	0.08705	0	0.0463718	0.0945776	0	0.0630911	0.00952695	0.011274	0.158678	0.00278552	0.0124357	0.0506579	0	0.0488113	0.0420111	0	0.877613	0.644519	1.56892
GSM364627	0.103707	0.0760582	0.101998	0.209758	0	0.185137	0	0.0340082	0.0628243	0	0.133698	0.0252847	0.113389	0	0.00942097	0.126076	0	0	0.0373956	0	0	0	0	0.849344	0.654199	1.21875
GSM364628	0.0819683	0.104217	0.0938233	0.155939	0	0.147879	0	0.0857408	0.0648162	0	0.0528432	0.0366437	0.0933463	0.00113421	0.00935764	0.0948857	0	0	0.0747111	0	0.0153145	0	0	0.733714	0.739058	1.11262
GSM364629	0.0898965	0.123357	0.0855114	0.213444	0	0.158212	0	0.0876404	0.0303541	0	0.0291773	0.0186012	0.102605	0.0206972	0.019775	0.106281	0.00904145	0	0.0522523	0	0	0	0	0.856873	0.660101	1.14685
GSM364630	0.105345	0.0750001	0.0647942	0.277781	0	0.0260426	0.021954	0.0868907	0.0871101	0	0.0693371	0.0085925	0.138414	0	0.0188832	0.105365	0	0	0.0111673	0.00277147	0	0.00166607	0	0.790741	0.697678	1.10112
GSM364631	0.123111	0.0756865	0.0657608	0.184043	0	0.0700147	0	0.125842	0.0565168	0.00703593	0.0391572	0.0483343	0.10657	0	0.0108631	0.100116	0	0	0.0518366	0	0.00681445	0.0088716	0	0.725996	0.741284	1.08057
GSM364632	0.149604	0	0.0327016	0.224948	0	0.124472	0.0152209	0.0862666	0.0377743	0	0.081645	0	0.105699	0	0.0104963	0.101109	0.0117173	0	0.047823	0	0.0233764	0.00533733	0	0.744409	0.73349	1.05819
GSM423047	0.135709	0.00976475	0.0407711	0.297113	0	0.123025	0.0100051	0.0698837	0.0320285	0.0349113	0.154043	0.0723193	0.0969878	0	0.0100898	0.126216	0.0267805	0	0.0325736	0	0.0256905	0	0	0.830233	0.651132	1.29791
GSM423048	0.160977	0.044289	0.0118566	0.272518	0	0.228682	0	0.0838008	0.0303348	0	0.117785	0	0.0867375	0	0.0118313	0.139394	0.00546289	0	0.0300887	0	0.0168005	0.00271052	0	0.841834	0.653264	1.24327
GSM423049	0.158937	0	0.0233154	0.235709	0	0.3143	0	0.111173	0.0262553	0.000589807	0.142475	0	0.0830673	0.00130257	0.0119126	0.125609	0	0	0.022424	0	0.00814477	0.00254239	0	0.782273	0.688413	1.26776
GSM423050	0.268615	0.253768	0.00139083	0.281187	0	0.247689	0	0.141302	0.0724017	0.0398249	0.0151339	0.0273083	0.0739364	0.0214178	0.0112511	0.122827	0	4.5915e-05	0.036277	0	0.0118942	0.0177286	0	0.864472	0.619467	1.644
GSM423051	0.124046	0.0722843	0.022272	0.264378	0	0.231975	0	0.0954389	0.0532986	0.0422886	0.0952807	0	0.10924	0.013986	0.0248737	0.101459	0.0124663	0	0.0474031	0	0.0117807	0	0	0.858517	0.646147	1.32247
GSM423052	0.270354	0.543662	0	0.251989	0.0199287	0.466213	0.0425934	0.170054	0.0124866	0	0.121023	0	0.0621076	0.0642331	0.0201298	0.219842	0	0.00989427	0.0129077	0	0.00626924	0.00244231	0	0.900663	0.589836	2.29613
GSM2728661	0.641913	0.226316	0.0780928	0.384153	0	0.22628	0.04285	0.172088	0.0299801	0.0837543	0.108831	0	0.0549851	0.0827808	0.0289427	0.159581	0	0	0	0.0320852	0.0202082	0.0273074	0	0.921496	0.560048	2.40015
GSM2728660	0.0710369	0.0346755	0.109112	0.200703	0	0.0783256	0.0240325	0.0860136	0.0841237	0	0.0489604	0.0543072	0.249617	0.021874	0.00835794	0.0732142	0	0	0.0456417	0	0.0153894	0.021909	0	0.750111	0.736291	1.22729
GSM2728659	0.224868	0.0646956	0.0901709	0.247707	0	0.100708	0.0306846	0.0858854	0.0247069	0	0.0698704	0	0.125187	0.0181177	0.00693373	0.097423	0	0.000449488	0.0116352	0.0115172	0.012291	0	0	0.869335	0.6371	1.22285
GSM2728658	0.191424	0.165386	0.0993895	0.219011	0	0.216283	0	0.11098	0.0509994	0.0183944	0.0119513	0.0585978	0.0793135	0.0404462	0.00916649	0.100563	0	0	0.0556776	0	0.0159189	0.0102968	0	0.896831	0.612798	1.4538
GSM2728657	0.132886	0.339604	0.0637569	0.366208	0	0.255163	0.00461579	0.0847474	0.0560823	0	0.0770595	0	0.121273	0.0530775	0.0158586	0.155774	0	0.000308855	0.0447185	0	0.0140002	0.00112156	0	0.912634	0.600478	1.78626
GSM2728656	0.127997	0.0833261	0.130599	0.361871	0	0.0437014	0.0214768	0.144469	0.096728	0	0.108857	0.0470667	0.203997	0.036065	0.00685915	0.0743755	0.00300109	0	0.0526484	0	0.00304851	0	0	0.839918	0.663289	1.54609
GSM2728655	0.0795845	0.0375014	0.0935592	0.29021	0	0.153807	0.00319292	0.0697409	0.0467087	0	0.0523212	0.0024985	0.116913	0	0.0105147	0.115648	0.00744449	0	0.0316279	0	0.0272164	0.00982958	0	0.798255	0.69684	1.14832
GSM2728654	0.147594	0.0495575	0.0362699	0.191473	0	0.191578	0.0178735	0.110066	0.0226372	0.0502472	0.0647332	0	0.0786138	0.0110323	0.0191412	0.127369	0.0081263	0	0.0260722	0	0.0284209	0.00956776	0	0.875716	0.645006	1.19037
GSM2728653	0.131516	0.0746361	0.0845747	0.233304	0	0.102114	0	0.0866922	0.0729292	0	0.050043	0.016482	0.120766	0.0178114	0.011298	0.0962493	0.0135393	0.00354555	0.0158486	0	0.0180715	0.00767799	0	0.848194	0.663018	1.1571
GSM2728652	0.13231	0	0.138403	0.196132	0	0.0652151	0.0757951	0.111957	0.0137866	0.0554475	0.00227338	0.149942	0.129589	0	0.0162278	0.113929	0.00877077	0.00307665	0.0113791	0.00622103	0.0101307	0	0	0.841504	0.654781	1.24059
GSM2728651	0.347405	0.16583	0.0425527	0.274382	0	0.167198	0.0270172	0.115798	0.0457001	0.0275224	0.00546225	0.0102218	0.0816417	0.042874	0.00933095	0.112036	0	0	0.0385706	0	0.0202818	0.0221375	0	0.876894	0.614546	1.55596
GSM2728650	0.248658	0.514861	0	0.239951	0.0733812	0.39156	0.055338	0.112455	0.0137941	0	0.131691	0	0.0757366	0.0877031	0.0181546	0.182186	0	0.0127782	0	0.0264282	0.0159843	0.0103788	0	0.896805	0.600308	2.21104
