# Supplementary material for: Identification of Immune Cell Landscape and Construction of a Novel Diagnostic Nomogram for Crohn’s Disease
Source: Front Genet. 2020 Apr 29;11:423. doi: 10.3389/fgene.2020.00423 (PMC7212409; doi:10.3389/fgene.2020.00423)
Supplement: TABLE S3 — The correlation coefficients of co-expression patterns in derivation cohort. [file Table_3.XLS]

id	B cells memory	Plasma cells	T cells CD8	T cells CD4 memory resting	T cells CD4 memory activated	T cells follicular helper	T cells regulatory (Tregs)	T cells gamma delta	NK cells resting	Monocytes	Macrophages M0	Macrophages M1	Macrophages M2	Dendritic cells resting	Mast cells resting	Mast cells activated	Neutrophils	CXCL8	IL1B	CCL2	CXCL1	PTGS2	CXCL10	APOB	TIMP1	LCN2	DPP4	CXCL9	SLC2A2	CXCL5	APOA4	IL1RN	KEGG_PROTEASOME	KEGG_PATHOGENIC_ESCHERICHIA_COLI_INFECTION	KEGG_NOD_LIKE_RECEPTOR_SIGNALING_PATHWAY	KEGG_DRUG_METABOLISM_CYTOCHROME_P450	KEGG_SYSTEMIC_LUPUS_ERYTHEMATOSUS
B cells memory	1	-0.02	-0.02	0.06	0.24	0.54	-0.23	0.17	-0.14	-0.2	0.4	0.34	0.13	-0.18	0.11	0.04	0.08	0.13	0.18	0.33	0.23	0.17	0.27	-0.29	0.28	0.02	-0.33	0.32	-0.33	0.17	-0.32	0.07	0.17	0.28	0.23	-0.34	0.27
Plasma cells	-0.02	1	-0.38	-0.09	0.1	-0.41	-0.13	0.18	-0.16	0.1	0.03	0.14	0.26	0.03	0.23	0.01	0.29	0.3	0.31	0.39	0.42	0.23	0.23	-0.42	0.37	0.43	-0.45	0.24	-0.43	0.27	-0.42	0.31	0.2	0.25	0.26	-0.32	0.19
T cells CD8	-0.02	-0.38	1	-0.2	-0.08	0.21	0.17	-0.24	0.2	0.09	-0.26	-0.24	-0.06	0.09	-0.04	-0.13	-0.42	-0.37	-0.37	-0.34	-0.43	-0.42	-0.27	0.44	-0.42	-0.46	0.42	-0.24	0.4	-0.34	0.39	-0.41	-0.31	-0.44	-0.31	0.36	-0.16
T cells CD4 memory resting	0.06	-0.09	-0.2	1	0.13	-0.09	-0.42	0	0.06	-0.21	0.08	0.16	0.01	0.05	0.02	0.07	0.16	0.17	0.17	0.17	0.18	0.19	0.18	0.08	0.18	0.15	0.03	0.18	0.09	0.13	0.05	0.14	0.16	0.1	0.24	0.04	0.15
T cells CD4 memory activated	0.24	0.1	-0.08	0.13	1	0.15	-0.48	0.29	0.02	-0.16	0.57	0.57	-0.01	-0.11	0.02	0.25	0.52	0.53	0.56	0.61	0.61	0.59	0.65	-0.37	0.62	0.37	-0.39	0.63	-0.4	0.55	-0.34	0.49	0.45	0.49	0.58	-0.44	0.43
T cells follicular helper	0.54	-0.41	0.21	-0.09	0.15	1	-0.07	0.08	-0.01	-0.17	0.3	0.28	-0.07	-0.16	-0.14	0.05	-0.03	0	0.06	0.12	0	0.07	0.2	-0.01	0.1	-0.19	-0.03	0.18	-0.07	0.08	-0.07	-0.02	0.05	0.08	0.09	-0.12	0.14
T cells regulatory (Tregs)	-0.23	-0.13	0.17	-0.42	-0.48	-0.07	1	-0.1	0.08	0.11	-0.35	-0.45	-0.05	0.04	-0.09	-0.22	-0.35	-0.4	-0.47	-0.48	-0.49	-0.42	-0.51	0.24	-0.49	-0.33	0.31	-0.5	0.23	-0.41	0.23	-0.39	-0.42	-0.42	-0.43	0.29	-0.4
T cells gamma delta	0.17	0.18	-0.24	0	0.29	0.08	-0.1	1	-0.23	-0.33	0.22	0.25	0.24	-0.1	0.16	-0.02	0.14	0.15	0.17	0.27	0.18	0.22	0.26	-0.14	0.21	0.14	-0.14	0.28	-0.12	0.09	-0.17	0.08	0.16	0.12	0.23	-0.14	0.27
NK cells resting	-0.14	-0.16	0.2	0.06	0.02	-0.01	0.08	-0.23	1	0.06	-0.06	-0.13	-0.26	-0.01	-0.23	0.2	0.02	0	-0.02	-0.2	-0.09	-0.04	-0.1	0.26	-0.12	-0.11	0.27	-0.13	0.25	0.01	0.28	0	-0.07	-0.1	0.03	0.17	-0.1
Monocytes	-0.2	0.1	0.09	-0.21	-0.16	-0.17	0.11	-0.33	0.06	1	-0.22	-0.04	-0.2	0.14	-0.12	0.07	0.01	0.04	0.05	-0.03	0.05	0.01	-0.03	-0.05	0	0.06	-0.03	-0.05	-0.03	0.05	-0.01	0.05	-0.08	-0.02	-0.02	-0.05	-0.18
Macrophages M0	0.4	0.03	-0.26	0.08	0.57	0.3	-0.35	0.22	-0.06	-0.22	1	0.66	-0.09	-0.27	-0.14	0.36	0.56	0.66	0.67	0.62	0.63	0.68	0.63	-0.51	0.73	0.36	-0.48	0.65	-0.5	0.59	-0.48	0.58	0.39	0.61	0.63	-0.6	0.37
Macrophages M1	0.34	0.14	-0.24	0.16	0.57	0.28	-0.45	0.25	-0.13	-0.04	0.66	1	0.02	0.02	0.02	0.19	0.54	0.65	0.71	0.71	0.68	0.61	0.93	-0.44	0.72	0.56	-0.45	0.95	-0.43	0.67	-0.45	0.58	0.56	0.52	0.72	-0.53	0.51
Macrophages M2	0.13	0.26	-0.06	0.01	-0.01	-0.07	-0.05	0.24	-0.26	-0.2	-0.09	0.02	1	-0.1	0.37	-0.26	-0.05	-0.11	-0.06	0.17	0	-0.03	0	-0.07	0.04	0.05	-0.07	0.09	-0.03	-0.18	-0.05	-0.12	0.11	0.06	0.01	-0.04	0.16
Dendritic cells resting	-0.18	0.03	0.09	0.05	-0.11	-0.16	0.04	-0.1	-0.01	0.14	-0.27	0.02	-0.1	1	0.19	-0.16	-0.17	-0.08	-0.06	-0.07	-0.01	-0.16	0.02	0.01	-0.07	0.11	0.03	0.06	0.06	-0.07	-0.01	-0.15	0.16	-0.09	0.01	0.04	0.12
Mast cells resting	0.11	0.23	-0.04	0.02	0.02	-0.14	-0.09	0.16	-0.23	-0.12	-0.14	0.02	0.37	0.19	1	-0.54	-0.08	-0.08	-0.08	0.18	0.07	-0.07	0.07	-0.08	0.04	0.02	-0.11	0.12	-0.02	-0.08	-0.07	-0.17	0.18	0	0.02	0	0.3
Mast cells activated	0.04	0.01	-0.13	0.07	0.25	0.05	-0.22	-0.02	0.2	0.07	0.36	0.19	-0.26	-0.16	-0.54	1	0.38	0.43	0.46	0.23	0.3	0.4	0.24	-0.13	0.32	0.17	-0.14	0.15	-0.14	0.31	-0.09	0.41	0.07	0.33	0.37	-0.19	0.03
Neutrophils	0.08	0.29	-0.42	0.16	0.52	-0.03	-0.35	0.14	0.02	0.01	0.56	0.54	-0.05	-0.17	-0.08	0.38	1	0.85	0.83	0.61	0.74	0.82	0.61	-0.36	0.73	0.56	-0.4	0.54	-0.39	0.73	-0.32	0.81	0.49	0.62	0.72	-0.47	0.26
CXCL8	0.13	0.3	-0.37	0.17	0.53	0	-0.4	0.15	0	0.04	0.66	0.65	-0.11	-0.08	-0.08	0.43	0.85	1	0.93	0.68	0.81	0.87	0.7	-0.45	0.8	0.59	-0.48	0.66	-0.46	0.76	-0.41	0.85	0.53	0.65	0.78	-0.53	0.35
IL1B	0.18	0.31	-0.37	0.17	0.56	0.06	-0.47	0.17	-0.02	0.05	0.67	0.71	-0.06	-0.06	-0.08	0.46	0.83	0.93	1	0.76	0.85	0.87	0.78	-0.52	0.85	0.63	-0.55	0.71	-0.52	0.77	-0.47	0.87	0.56	0.69	0.83	-0.59	0.4
CCL2	0.33	0.39	-0.34	0.17	0.61	0.12	-0.48	0.27	-0.2	-0.03	0.62	0.71	0.17	-0.07	0.18	0.23	0.61	0.68	0.76	1	0.84	0.74	0.76	-0.63	0.86	0.51	-0.68	0.75	-0.64	0.62	-0.61	0.6	0.52	0.64	0.75	-0.65	0.52
CXCL1	0.23	0.42	-0.43	0.18	0.61	0	-0.49	0.18	-0.09	0.05	0.63	0.68	0	-0.01	0.07	0.3	0.74	0.81	0.85	0.84	1	0.81	0.74	-0.67	0.9	0.71	-0.7	0.72	-0.66	0.77	-0.61	0.74	0.61	0.74	0.8	-0.69	0.44
PTGS2	0.17	0.23	-0.42	0.19	0.59	0.07	-0.42	0.22	-0.04	0.01	0.68	0.61	-0.03	-0.16	-0.07	0.4	0.82	0.87	0.87	0.74	0.81	1	0.68	-0.5	0.82	0.52	-0.52	0.62	-0.5	0.7	-0.45	0.79	0.51	0.71	0.77	-0.58	0.35
CXCL10	0.27	0.23	-0.27	0.18	0.65	0.2	-0.51	0.26	-0.1	-0.03	0.63	0.93	0	0.02	0.07	0.24	0.61	0.7	0.78	0.76	0.74	0.68	1	-0.43	0.77	0.57	-0.45	0.92	-0.42	0.7	-0.43	0.66	0.6	0.54	0.77	-0.52	0.54
APOB	-0.29	-0.42	0.44	0.08	-0.37	-0.01	0.24	-0.14	0.26	-0.05	-0.51	-0.44	-0.07	0.01	-0.08	-0.13	-0.36	-0.45	-0.52	-0.63	-0.67	-0.5	-0.43	1	-0.67	-0.54	0.93	-0.5	0.92	-0.46	0.91	-0.44	-0.46	-0.65	-0.45	0.83	-0.36
TIMP1	0.28	0.37	-0.42	0.18	0.62	0.1	-0.49	0.21	-0.12	0	0.73	0.72	0.04	-0.07	0.04	0.32	0.73	0.8	0.85	0.86	0.9	0.82	0.77	-0.67	1	0.65	-0.71	0.76	-0.68	0.76	-0.64	0.79	0.6	0.77	0.77	-0.72	0.48
LCN2	0.02	0.43	-0.46	0.15	0.37	-0.19	-0.33	0.14	-0.11	0.06	0.36	0.56	0.05	0.11	0.02	0.17	0.56	0.59	0.63	0.51	0.71	0.52	0.57	-0.54	0.65	1	-0.55	0.57	-0.49	0.67	-0.48	0.64	0.55	0.6	0.6	-0.51	0.31
DPP4	-0.33	-0.45	0.42	0.03	-0.39	-0.03	0.31	-0.14	0.27	-0.03	-0.48	-0.45	-0.07	0.03	-0.11	-0.14	-0.4	-0.48	-0.55	-0.68	-0.7	-0.52	-0.45	0.93	-0.71	-0.55	1	-0.52	0.93	-0.49	0.87	-0.49	-0.45	-0.67	-0.48	0.81	-0.4
CXCL9	0.32	0.24	-0.24	0.18	0.63	0.18	-0.5	0.28	-0.13	-0.05	0.65	0.95	0.09	0.06	0.12	0.15	0.54	0.66	0.71	0.75	0.72	0.62	0.92	-0.5	0.76	0.57	-0.52	1	-0.48	0.67	-0.52	0.59	0.59	0.55	0.73	-0.58	0.57
SLC2A2	-0.33	-0.43	0.4	0.09	-0.4	-0.07	0.23	-0.12	0.25	-0.03	-0.5	-0.43	-0.03	0.06	-0.02	-0.14	-0.39	-0.46	-0.52	-0.64	-0.66	-0.5	-0.42	0.92	-0.68	-0.49	0.93	-0.48	1	-0.47	0.87	-0.47	-0.41	-0.64	-0.46	0.82	-0.34
CXCL5	0.17	0.27	-0.34	0.13	0.55	0.08	-0.41	0.09	0.01	0.05	0.59	0.67	-0.18	-0.07	-0.08	0.31	0.73	0.76	0.77	0.62	0.77	0.7	0.7	-0.46	0.76	0.67	-0.49	0.67	-0.47	1	-0.44	0.75	0.55	0.6	0.71	-0.53	0.4
APOA4	-0.32	-0.42	0.39	0.05	-0.34	-0.07	0.23	-0.17	0.28	-0.01	-0.48	-0.45	-0.05	-0.01	-0.07	-0.09	-0.32	-0.41	-0.47	-0.61	-0.61	-0.45	-0.43	0.91	-0.64	-0.48	0.87	-0.52	0.87	-0.44	1	-0.41	-0.37	-0.58	-0.42	0.82	-0.32
IL1RN	0.07	0.31	-0.41	0.14	0.49	-0.02	-0.39	0.08	0	0.05	0.58	0.58	-0.12	-0.15	-0.17	0.41	0.81	0.85	0.87	0.6	0.74	0.79	0.66	-0.44	0.79	0.64	-0.49	0.59	-0.47	0.75	-0.41	1	0.52	0.66	0.7	-0.5	0.31
KEGG_PROTEASOME	0.17	0.2	-0.31	0.16	0.45	0.05	-0.42	0.16	-0.07	-0.08	0.39	0.56	0.11	0.16	0.18	0.07	0.49	0.53	0.56	0.52	0.61	0.51	0.6	-0.46	0.6	0.55	-0.45	0.59	-0.41	0.55	-0.37	0.52	1	0.64	0.54	-0.45	0.69
KEGG_PATHOGENIC_ESCHERICHIA_COLI_INFECTION	0.28	0.25	-0.44	0.1	0.49	0.08	-0.42	0.12	-0.1	-0.02	0.61	0.52	0.06	-0.09	0	0.33	0.62	0.65	0.69	0.64	0.74	0.71	0.54	-0.65	0.77	0.6	-0.67	0.55	-0.64	0.6	-0.58	0.66	0.64	1	0.68	-0.7	0.4
KEGG_NOD_LIKE_RECEPTOR_SIGNALING_PATHWAY	0.23	0.26	-0.31	0.24	0.58	0.09	-0.43	0.23	0.03	-0.02	0.63	0.72	0.01	0.01	0.02	0.37	0.72	0.78	0.83	0.75	0.8	0.77	0.77	-0.45	0.77	0.6	-0.48	0.73	-0.46	0.71	-0.42	0.7	0.54	0.68	1	-0.59	0.43
KEGG_DRUG_METABOLISM_CYTOCHROME_P450	-0.34	-0.32	0.36	0.04	-0.44	-0.12	0.29	-0.14	0.17	-0.05	-0.6	-0.53	-0.04	0.04	0	-0.19	-0.47	-0.53	-0.59	-0.65	-0.69	-0.58	-0.52	0.83	-0.72	-0.51	0.81	-0.58	0.82	-0.53	0.82	-0.5	-0.45	-0.7	-0.59	1	-0.31
KEGG_SYSTEMIC_LUPUS_ERYTHEMATOSUS	0.27	0.19	-0.16	0.15	0.43	0.14	-0.4	0.27	-0.1	-0.18	0.37	0.51	0.16	0.12	0.3	0.03	0.26	0.35	0.4	0.52	0.44	0.35	0.54	-0.36	0.48	0.31	-0.4	0.57	-0.34	0.4	-0.32	0.31	0.69	0.4	0.43	-0.31	1
