# Supplementary material for: Identification of Immune Cell Landscape and Construction of a Novel Diagnostic Nomogram for Crohn’s Disease
Source: Front Genet. 2020 Apr 29;11:423. doi: 10.3389/fgene.2020.00423 (PMC7212409; doi:10.3389/fgene.2020.00423)
Supplement: TABLE S4 — The correlation P-value of co-expression patterns in derivation cohort. [file Table_4.XLS]

id	B cells memory	Plasma cells	T cells CD8	T cells CD4 memory resting	T cells CD4 memory activated	T cells follicular helper	T cells regulatory (Tregs)	T cells gamma delta	NK cells resting	Monocytes	Macrophages M0	Macrophages M1	Macrophages M2	Dendritic cells resting	Mast cells resting	Mast cells activated	Neutrophils	CXCL8	IL1B	CCL2	CXCL1	PTGS2	CXCL10	APOB	TIMP1	LCN2	DPP4	CXCL9	SLC2A2	CXCL5	APOA4	IL1RN	KEGG_PROTEASOME	KEGG_PATHOGENIC_ESCHERICHIA_COLI_INFECTION	KEGG_NOD_LIKE_RECEPTOR_SIGNALING_PATHWAY	KEGG_DRUG_METABOLISM_CYTOCHROME_P450	KEGG_SYSTEMIC_LUPUS_ERYTHEMATOSUS
B cells memory	0	0.330216197900857	0.360200396518135	0.0423477824108811	0.00491415262224475	2.22685885751102e-15	0.0176585518406673	0.00548247906917588	0.541947159640822	0.129629375889664	4.56370772613886e-08	4.58582892923478e-06	0.113985490193891	0.0361497170306345	0.501136528360848	0.801638137194093	0.193483187640611	0.31918385324772	0.106074587801227	7.16601931461584e-06	0.021480873682114	0.0565072586735681	0.00173980474896386	0.107158100187737	0.000190790740817733	0.151206550213786	0.0190755393760153	4.16253048959749e-05	0.00304157954101288	0.14338228333801	0.00277287515781406	0.762743990653227	0.0529315155604253	3.56804885762023e-05	0.00307403658949291	0.000351279526146774	0.000164505495154068
Plasma cells	0.330216197900857	0	3.69947700156997e-06	0.0927976758603597	1.31257372003775e-07	0.000645207976299477	0.0176899357801419	0.000542798264859993	0.057021021878016	0.354643199826463	0.0163861645676968	0.083378025148415	0.00121396523923816	0.943026628700815	0.0164561545095096	0.724534220186178	4.97416539204342e-06	2.88395360054648e-06	4.66566013401104e-07	2.7421994358844e-10	5.29760128326764e-14	2.69792754574216e-05	0.000448850282569662	4.54870745615147e-12	3.76125188739712e-10	8.98886904248688e-07	4.20766331268178e-12	0.00010728762787282	6.57107078399956e-13	2.61782455824733e-06	4.98869316876497e-12	4.99448737057794e-07	0.00237654795066093	2.68255172589033e-05	4.24194389486711e-06	2.2551876825029e-08	0.00944819883645419
T cells CD8	0.360200396518135	3.69947700156997e-06	0	0.00388527602380589	0.324856526620679	0.0220938935697239	0.103273828548262	0.0313543980986925	0.0073336491525757	0.393589427117984	0.00522321673401477	0.0248575554784827	0.424644472717883	0.348674675570571	0.38275039916917	0.0139721384894706	0.00105143702895829	4.33501048485435e-07	2.36157050797694e-06	1.48141167987626e-05	4.49895646931242e-09	6.72689127139767e-08	0.00145966855002981	8.38683321311619e-07	2.11371467251306e-08	1.63040906266843e-10	1.51666938421352e-06	0.00173735394212006	5.07042329940883e-07	3.39015472827225e-06	9.40964572373477e-07	4.26058690821318e-08	5.59963505747703e-06	4.6718194348868e-10	2.7589843510008e-05	1.79942178498651e-06	0.0140769537882626
T cells CD4 memory resting	0.0423477824108811	0.0927976758603597	0.00388527602380589	0	0.787057151053564	0.231111719679991	5.03385702509663e-09	0.777364302630728	0.878138079956153	0.0235304501097881	0.471476091605827	0.0582265441548843	0.628011536025596	0.0879190847101875	0.936679587063865	0.299283537944219	0.295809544430865	0.028067905414667	0.0236092218050298	0.0237721517922331	0.0299540105886872	0.0143623892515257	0.014356632489422	0.00323405636564354	0.00634038812379805	0.00828758708540472	0.0630458878280136	0.0205076071291296	0.0327239817703625	0.188821667052437	0.092174673403309	0.0418154132588357	0.0213561001615167	0.099700164343427	0.000855453951415611	0.552240630194741	0.0651200202519748
T cells CD4 memory activated	0.00491415262224475	1.31257372003775e-07	0.324856526620679	0.787057151053564	0	0.0105100964868634	2.64848443227065e-05	2.4014915502011e-07	0.141118489458125	0.0281520067736784	4.78442711013834e-19	1.12359722021739e-15	0.245674180155899	0.451377831607827	0.0616234751108319	2.26863382211022e-07	1.64340121646587e-19	4.82087774457027e-19	1.67700834170531e-20	5.16189065299927e-18	3.42767345285406e-21	1.20591057026029e-22	3.09792943431658e-18	4.15687182073523e-07	4.87768954644314e-19	0.00788695297693088	1.07995324694702e-06	3.8674131102219e-15	1.47023749314526e-09	3.40375933108422e-16	6.36771308824859e-07	4.72626506652635e-17	2.61087387373326e-06	2.06957574377634e-08	2.67638971278653e-15	3.01248816424671e-12	1.91195666122505e-05
T cells follicular helper	2.22685885751102e-15	0.000645207976299477	0.0220938935697239	0.231111719679991	0.0105100964868634	0	0.267567217658887	0.00552318555197645	0.310691607966013	0.914356153299133	2.16523920472308e-12	1.17609478072857e-09	0.260849391979158	0.0269365194677862	0.0967168985546892	0.977045623324204	0.305294199941094	0.139403274977384	0.0639002152770196	0.000372692342619139	0.0849900538127658	0.0112945171129881	4.45055667930933e-05	0.148209333318507	0.00265366884108827	0.00210307648009016	0.0724445104656308	2.52874851525824e-05	0.0147658905186064	0.0331212957437844	0.0342907924319044	0.67612211624271	0.24253018522183	0.0450614368742751	0.0364281792966386	0.00134182420788163	0.00240719294443454
T cells regulatory (Tregs)	0.0176585518406673	0.0176899357801419	0.103273828548262	5.03385702509663e-09	2.64848443227065e-05	0.267567217658887	0	0.13509684107472	0.00373632191891688	0.852417923659011	0.00045129078367013	2.69680189394837e-05	0.0886512079504769	0.715282292980818	0.0904884521682209	0.176711927013248	0.0112107736390572	2.81504410328162e-05	1.65438049041182e-07	5.29568699810173e-11	1.59801297141102e-10	1.56734417174779e-06	1.93244468016893e-10	0.0752648610156759	7.10315805566747e-12	0.000176924551369978	0.00478190600381023	1.65436138133922e-11	0.0187274369341835	7.18548386753356e-06	0.00849339995123462	8.27510640842481e-05	5.63989859698618e-10	1.96688778884573e-08	3.76323852903102e-08	0.000269821493889843	2.53765276157441e-09
T cells gamma delta	0.00548247906917588	0.000542798264859993	0.0313543980986925	0.777364302630728	2.4014915502011e-07	0.00552318555197645	0.13509684107472	0	0.0180620615175143	0.0573494049036384	1.01729628781586e-06	0.00293755785765852	0.000417043978875383	0.126561323687928	0.463947611001379	0.639882177141394	0.00563470892686983	0.0100798069372178	0.0020803272972048	2.4455977494626e-05	0.00719794048586309	0.00298161231758816	7.43254734355362e-05	0.0588459719898673	0.000495396411103611	0.345365486578989	0.0170315244543653	6.94414230074822e-06	0.0219269371252598	0.133887073215479	0.0187295926104074	0.0540169546609901	0.0260484263032413	0.0589093510473771	0.000415054638242357	0.00367529774835916	0.000558458927204788
NK cells resting	0.541947159640822	0.057021021878016	0.0073336491525757	0.878138079956153	0.141118489458125	0.310691607966013	0.00373632191891688	0.0180620615175143	0	0.973812416073477	0.58734973076095	0.326318725642552	0.000367088564589202	0.706323888156754	0.000725520692976882	0.329019556501825	0.449197453539331	0.922891284855489	0.75103322047219	0.0195850280269781	0.308733749144898	0.717398677099897	0.226014395724675	0.0354443736320009	0.0968979826104014	0.023301639673495	0.00166089164371637	0.117244575136691	0.00606333468348405	0.77556482387385	0.00250824690453897	0.74241845027328	0.139003543640216	0.129230916799722	0.682576850153428	0.0277782179021918	0.146585118153177
Monocytes	0.129629375889664	0.354643199826463	0.393589427117984	0.0235304501097881	0.0281520067736784	0.914356153299133	0.852417923659011	0.0573494049036384	0.973812416073477	0	0.408592398494299	0.00719444337564653	0.00454347808153642	0.950334909432571	0.463071264461118	6.22100310271173e-06	9.99029362414163e-06	0.000648020677826902	0.00105331980266261	0.00834563023431617	0.000596362063771822	0.000517931480785485	0.0151496271755134	0.0157753737815351	0.00542638906074734	0.334215672818026	0.0109053823759575	0.0710386148421434	0.0109953421965974	0.0051667018569255	0.0590129555219882	0.00154285331983033	0.689265110281402	0.117657382122159	0.0276084060988192	0.0117933582718009	0.199950029103735
Macrophages M0	4.56370772613886e-08	0.0163861645676968	0.00522321673401477	0.471476091605827	4.78442711013834e-19	2.16523920472308e-12	0.00045129078367013	1.01729628781586e-06	0.58734973076095	0.408592398494299	0	1.31362489697394e-26	0.09178805695501	0.00133640101011897	0.00116043960026547	7.73920080953206e-09	6.16936294534252e-20	1.77947997724448e-26	2.97344878563852e-26	1.90530553631517e-21	2.60734891722622e-21	7.9380207732022e-28	1.49678681361532e-20	9.14148688168174e-08	1.9086181947851e-28	0.0563489173608092	5.07493902632089e-08	9.28678700121061e-23	7.18922766580245e-12	4.12622756259244e-21	3.74017748751138e-11	3.68956583925635e-21	1.00644841833186e-05	5.82818941235973e-13	2.15341619975516e-18	7.19277717925203e-18	3.48356192779589e-06
Macrophages M1	4.58582892923478e-06	0.083378025148415	0.0248575554784827	0.0582265441548843	1.12359722021739e-15	1.17609478072857e-09	2.69680189394837e-05	0.00293755785765852	0.326318725642552	0.00719444337564653	1.31362489697394e-26	0	0.873120751287226	0.443169419523051	0.182380696535749	2.03311856133597e-08	5.61089625827409e-12	1.13754695970746e-20	1.6699052599001e-26	1.07370869489469e-26	1.50237024452364e-20	5.5069311244896e-20	9.52298128981913e-52	1.73495467519523e-05	2.49120236721491e-25	2.62518561323571e-07	7.15233535138762e-07	3.76164558434133e-54	3.28275041314801e-09	5.39652049915586e-19	9.49710149464049e-10	7.19163084368045e-19	1.11220994954807e-09	2.46453942534319e-10	5.33093099541434e-23	4.21826552436891e-15	5.38298139447722e-07
Macrophages M2	0.113985490193891	0.00121396523923816	0.424644472717883	0.628011536025596	0.245674180155899	0.260849391979158	0.0886512079504769	0.000417043978875383	0.000367088564589202	0.00454347808153642	0.09178805695501	0.873120751287226	0	0.208200530716077	9.37898897281661e-08	0.00282892693724922	0.0212286097578958	0.0152186977921092	0.230391841022785	0.0380349961547456	0.723559233938576	0.0828292178556979	0.632642390154666	0.971260762831318	0.779716490962952	0.411141694443492	0.446986273481131	0.126055220024289	0.830679764177154	0.00326881743679382	0.522494011169605	0.021082121798649	0.0265284674853472	0.542261081246602	0.984269467443738	0.568231034622353	0.00738161114748989
Dendritic cells resting	0.0361497170306345	0.943026628700815	0.348674675570571	0.0879190847101875	0.451377831607827	0.0269365194677862	0.715282292980818	0.126561323687928	0.706323888156754	0.950334909432571	0.00133640101011897	0.443169419523051	0.208200530716077	0	0.018429245704985	0.169263717356218	0.0226665987337385	0.154090760268472	0.537609857368408	0.742621721525955	0.696166997804763	0.0415967670828413	0.387593783445611	0.897747035761055	0.931116079899578	0.0134183115768441	0.487422352702263	0.237284108928985	0.721957294868252	0.573489032832336	0.598831619714081	0.0574978147032798	0.00248214482886632	0.83766291937325	0.416573170296367	0.758797067065344	0.0138083033009622
Mast cells resting	0.501136528360848	0.0164561545095096	0.38275039916917	0.936679587063865	0.0616234751108319	0.0967168985546892	0.0904884521682209	0.463947611001379	0.000725520692976882	0.463071264461118	0.00116043960026547	0.182380696535749	9.37898897281661e-08	0.018429245704985	0	2.32066831580829e-11	1.32242452758278e-05	0.00189474797194959	0.00710582272639782	0.0515378899508284	0.843219262322536	0.00384172959401842	0.791849505200928	0.740319314175498	0.894866630521682	0.923202427085634	0.451409242660896	0.186019694949955	0.88060303977151	0.0173982890826207	0.644351720985165	1.65952075428369e-05	0.0116755329510666	0.910166145267844	0.912465594576537	0.768747326437075	0.000222535659068552
Mast cells activated	0.801638137194093	0.724534220186178	0.0139721384894706	0.299283537944219	2.26863382211022e-07	0.977045623324204	0.176711927013248	0.639882177141394	0.329019556501825	6.22100310271173e-06	7.73920080953206e-09	2.03311856133597e-08	0.00282892693724922	0.169263717356218	2.32066831580829e-11	0	2.63930079826241e-35	5.6574620298347e-21	3.35698556147676e-17	4.38419988645741e-06	2.30558813005222e-09	1.30104084544023e-19	9.85315495083215e-07	0.0761990345581189	2.88276749828113e-08	0.0133966037815609	0.0573606043072302	0.00024500710450084	0.00415240969329313	1.66557946477173e-11	0.111640908429452	3.23600180070808e-19	0.354050292567708	0.000376970548737417	4.20941762806585e-07	0.00118486398256199	0.669559850391381
Neutrophils	0.193483187640611	4.97416539204342e-06	0.00105143702895829	0.295809544430865	1.64340121646587e-19	0.305294199941094	0.0112107736390572	0.00563470892686983	0.449197453539331	9.99029362414163e-06	6.16936294534252e-20	5.61089625827409e-12	0.0212286097578958	0.0226665987337385	1.32242452758278e-05	2.63930079826241e-35	0	2.38860350611377e-34	2.79620469596539e-28	3.51847666593253e-13	3.28812166286918e-19	5.48427266742614e-33	1.03517265888849e-10	0.00133554794854409	1.5858701463978e-17	0.00450717497890466	0.000966061855136162	6.44424985296109e-08	2.94384709508582e-06	5.02041368426285e-21	0.000773843456710975	1.97727356342571e-32	0.023981700173765	2.22775960314711e-06	2.24573681517995e-13	3.79501048151369e-08	0.216656821977003
CXCL8	0.31918385324772	2.88395360054648e-06	4.33501048485435e-07	0.028067905414667	4.82087774457027e-19	0.139403274977384	2.81504410328162e-05	0.0100798069372178	0.922891284855489	0.000648020677826902	1.77947997724448e-26	1.13754695970746e-20	0.0152186977921092	0.154090760268472	0.00189474797194959	5.6574620298347e-21	2.38860350611377e-34	0	6.48027901696895e-88	2.80338362794001e-28	2.46214446011766e-45	8.14471529197495e-83	1.46030888028479e-27	1.94229608109972e-06	6.84758492150062e-41	8.63698433709547e-10	4.09944986503494e-07	6.07239040225282e-22	9.69223634041975e-10	1.5602853899595e-41	1.57780433870991e-07	1.28098675369231e-67	4.40323531499218e-10	1.54548897856369e-19	3.94816609673245e-35	3.73516609012525e-14	3.47513308286835e-05
IL1B	0.106074587801227	4.66566013401104e-07	2.36157050797694e-06	0.0236092218050298	1.67700834170531e-20	0.0639002152770196	1.65438049041182e-07	0.0020803272972048	0.75103322047219	0.00105331980266261	2.97344878563852e-26	1.6699052599001e-26	0.230391841022785	0.537609857368408	0.00710582272639782	3.35698556147676e-17	2.79620469596539e-28	6.48027901696895e-88	0	9.65815549778648e-37	4.09591514317758e-53	3.6204667350715e-66	5.38532277669478e-40	2.25500322588058e-08	5.78445521522823e-53	5.84073182714059e-15	7.09111140650695e-10	2.76576399874631e-29	3.7738522231835e-12	7.73107790713309e-41	7.43009899437979e-10	6.21332887942747e-73	6.40387823061362e-14	5.57750050470839e-25	5.23033646085629e-49	9.96250710540133e-19	1.20433807066808e-07
CCL2	7.16601931461584e-06	2.7421994358844e-10	1.48141167987626e-05	0.0237721517922331	5.16189065299927e-18	0.000372692342619139	5.29568699810173e-11	2.4455977494626e-05	0.0195850280269781	0.00834563023431617	1.90530553631517e-21	1.07370869489469e-26	0.0380349961547456	0.742621721525955	0.0515378899508284	4.38419988645741e-06	3.51847666593253e-13	2.80338362794001e-28	9.65815549778648e-37	0	2.34019753613385e-53	3.80560413042899e-33	6.96182481822525e-40	4.28287547732497e-13	1.04050424777041e-57	1.60983131368335e-10	3.80849855009348e-18	2.37974193868873e-36	1.10193564287443e-20	3.42060544931125e-21	3.57061094623566e-18	2.90635296542207e-20	4.21482714924245e-15	1.02614782916586e-23	2.02390816835775e-36	1.81234911970023e-24	6.6924521823014e-15
CXCL1	0.021480873682114	5.29760128326764e-14	4.49895646931242e-09	0.0299540105886872	3.42767345285406e-21	0.0849900538127658	1.59801297141102e-10	0.00719794048586309	0.308733749144898	0.000596362063771822	2.60734891722622e-21	1.50237024452364e-20	0.723559233938576	0.696166997804763	0.843219262322536	2.30558813005222e-09	3.28812166286918e-19	2.46214446011766e-45	4.09591514317758e-53	2.34019753613385e-53	0	4.30159771315418e-45	5.66275956295373e-34	8.98841980572713e-17	3.44159611197096e-70	1.99918637169816e-19	1.44802428065305e-20	1.3740401978114e-30	2.07417338635294e-23	2.22488004179679e-39	1.29845891011037e-19	6.24388983239982e-36	5.47123679909123e-19	1.32563620142456e-33	9.36197507770149e-44	1.77478085000731e-29	1.86248803475167e-10
PTGS2	0.0565072586735681	2.69792754574216e-05	6.72689127139767e-08	0.0143623892515257	1.20591057026029e-22	0.0112945171129881	1.56734417174779e-06	0.00298161231758816	0.717398677099897	0.000517931480785485	7.9380207732022e-28	5.5069311244896e-20	0.0828292178556979	0.0415967670828413	0.00384172959401842	1.30104084544023e-19	5.48427266742614e-33	8.14471529197495e-83	3.6204667350715e-66	3.80560413042899e-33	4.30159771315418e-45	0	1.89272094747689e-27	5.23694399661988e-08	2.2456093948062e-42	5.98190949677971e-08	1.90837833362429e-08	4.75639072432402e-21	9.48346217274992e-12	6.40749094115388e-34	2.38374357580823e-09	1.23736806037483e-50	1.1757053884958e-09	2.87788661636831e-22	1.73394807437024e-33	3.41117284231749e-17	1.2960473477983e-05
CXCL10	0.00173980474896386	0.000448850282569662	0.00145966855002981	0.014356632489422	3.09792943431658e-18	4.45055667930933e-05	1.93244468016893e-10	7.43254734355362e-05	0.226014395724675	0.0151496271755134	1.49678681361532e-20	9.52298128981913e-52	0.632642390154666	0.387593783445611	0.791849505200928	9.85315495083215e-07	1.03517265888849e-10	1.46030888028479e-27	5.38532277669478e-40	6.96182481822525e-40	5.66275956295373e-34	1.89272094747689e-27	0	6.81885628212924e-05	2.52381935239603e-40	7.3027577361449e-16	1.1013144296976e-06	5.19036908219695e-77	3.57432100338339e-08	9.96826402530114e-25	1.96001852827761e-08	1.3368788053416e-25	2.11520285597537e-20	2.51093797599282e-16	2.05109675576253e-39	4.65399615627052e-15	8.6028417915324e-17
APOB	0.107158100187737	4.54870745615147e-12	8.38683321311619e-07	0.00323405636564354	4.15687182073523e-07	0.148209333318507	0.0752648610156759	0.0588459719898673	0.0354443736320009	0.0157753737815351	9.14148688168174e-08	1.73495467519523e-05	0.971260762831318	0.897747035761055	0.740319314175498	0.0761990345581189	0.00133554794854409	1.94229608109972e-06	2.25500322588058e-08	4.28287547732497e-13	8.98841980572713e-17	5.23694399661988e-08	6.81885628212924e-05	0	1.68056691380452e-14	6.93820519618651e-06	1.09949957133904e-84	1.90027766087488e-06	2.28418471963386e-81	1.98797337566305e-08	3.18479491857779e-78	6.67726515925614e-06	5.26551888115925e-05	8.27071202766967e-12	0.000127022252174053	4.71724212531102e-32	0.00115632858696604
TIMP1	0.000190790740817733	3.76125188739712e-10	2.11371467251306e-08	0.00634038812379805	4.87768954644314e-19	0.00265366884108827	7.10315805566747e-12	0.000495396411103611	0.0968979826104014	0.00542638906074734	1.9086181947851e-28	2.49120236721491e-25	0.779716490962952	0.931116079899578	0.894866630521682	2.88276749828113e-08	1.5858701463978e-17	6.84758492150062e-41	5.78445521522823e-53	1.04050424777041e-57	3.44159611197096e-70	2.2456093948062e-42	2.52381935239603e-40	1.68056691380452e-14	0	3.87685316080869e-17	3.18991930225185e-19	2.65934145942158e-37	4.15891670510406e-23	2.77335442237896e-37	2.36212575961024e-19	3.85199707622517e-40	1.21914787373736e-19	4.42796390864603e-39	1.73305902862605e-40	1.68322311106677e-31	3.49415071349141e-14
LCN2	0.151206550213786	8.98886904248688e-07	1.63040906266843e-10	0.00828758708540472	0.00788695297693088	0.00210307648009016	0.000176924551369978	0.345365486578989	0.023301639673495	0.334215672818026	0.0563489173608092	2.62518561323571e-07	0.411141694443492	0.0134183115768441	0.923202427085634	0.0133966037815609	0.00450717497890466	8.63698433709547e-10	5.84073182714059e-15	1.60983131368335e-10	1.99918637169816e-19	5.98190949677971e-08	7.3027577361449e-16	6.93820519618651e-06	3.87685316080869e-17	0	2.84129937599699e-08	1.2222612932284e-14	1.17112712731814e-07	1.62828628537834e-14	2.04481886792996e-07	7.6134369077837e-15	1.62437675499824e-15	2.57227006664426e-15	4.92098591016615e-18	1.37334815668052e-09	5.27171226343889e-07
DPP4	0.0190755393760153	4.20766331268178e-12	1.51666938421352e-06	0.0630458878280136	1.07995324694702e-06	0.0724445104656308	0.00478190600381023	0.0170315244543653	0.00166089164371637	0.0109053823759575	5.07493902632089e-08	7.15233535138762e-07	0.446986273481131	0.487422352702263	0.451409242660896	0.0573606043072302	0.000966061855136162	4.09944986503494e-07	7.09111140650695e-10	3.80849855009348e-18	1.44802428065305e-20	1.90837833362429e-08	1.1013144296976e-06	1.09949957133904e-84	3.18991930225185e-19	2.84129937599699e-08	0	3.58728511249484e-09	4.92129870153284e-87	1.46855185019299e-09	2.49060516331179e-70	1.12997352023162e-06	3.14511137001633e-06	1.12834271638839e-15	5.58437147968e-07	2.64494591654479e-37	1.87038453077314e-05
CXCL9	4.16253048959749e-05	0.00010728762787282	0.00173735394212006	0.0205076071291296	3.8674131102219e-15	2.52874851525824e-05	1.65436138133922e-11	6.94414230074822e-06	0.117244575136691	0.0710386148421434	9.28678700121061e-23	3.76164558434133e-54	0.126055220024289	0.237284108928985	0.186019694949955	0.00024500710450084	6.44424985296109e-08	6.07239040225282e-22	2.76576399874631e-29	2.37974193868873e-36	1.3740401978114e-30	4.75639072432402e-21	5.19036908219695e-77	1.90027766087488e-06	2.65934145942158e-37	1.2222612932284e-14	3.58728511249484e-09	0	1.65243306516459e-10	8.24254332842101e-22	1.29122888759879e-12	2.41689533032209e-17	3.42780408114963e-20	1.95975154347189e-17	5.27508629614133e-33	1.18952285748177e-19	1.40024918539077e-18
SLC2A2	0.00304157954101288	6.57107078399956e-13	5.07042329940883e-07	0.0327239817703625	1.47023749314526e-09	0.0147658905186064	0.0187274369341835	0.0219269371252598	0.00606333468348405	0.0109953421965974	7.18922766580245e-12	3.28275041314801e-09	0.830679764177154	0.721957294868252	0.88060303977151	0.00415240969329313	2.94384709508582e-06	9.69223634041975e-10	3.7738522231835e-12	1.10193564287443e-20	2.07417338635294e-23	9.48346217274992e-12	3.57432100338339e-08	2.28418471963386e-81	4.15891670510406e-23	1.17112712731814e-07	4.92129870153284e-87	1.65243306516459e-10	0	1.44358679946811e-12	9.18965854230208e-78	1.50978702124813e-09	1.61383539948285e-06	5.52663733111778e-19	1.3853413838723e-08	1.09074425528681e-46	0.000113095270247076
CXCL5	0.14338228333801	2.61782455824733e-06	3.39015472827225e-06	0.188821667052437	3.40375933108422e-16	0.0331212957437844	7.18548386753356e-06	0.133887073215479	0.77556482387385	0.0051667018569255	4.12622756259244e-21	5.39652049915586e-19	0.00326881743679382	0.573489032832336	0.0173982890826207	1.66557946477173e-11	5.02041368426285e-21	1.5602853899595e-41	7.73107790713309e-41	3.42060544931125e-21	2.22488004179679e-39	6.40749094115388e-34	9.96826402530114e-25	1.98797337566305e-08	2.77335442237896e-37	1.62828628537834e-14	1.46855185019299e-09	8.24254332842101e-22	1.44358679946811e-12	0	7.65612073902968e-11	1.33144189541021e-41	3.73275755381531e-13	4.01662680343555e-19	1.03779846745027e-26	2.40170478207994e-17	1.67043561085468e-06
APOA4	0.00277287515781406	4.98869316876497e-12	9.40964572373477e-07	0.092174673403309	6.36771308824859e-07	0.0342907924319044	0.00849339995123462	0.0187295926104074	0.00250824690453897	0.0590129555219882	3.74017748751138e-11	9.49710149464049e-10	0.522494011169605	0.598831619714081	0.644351720985165	0.111640908429452	0.000773843456710975	1.57780433870991e-07	7.43009899437979e-10	3.57061094623566e-18	1.29845891011037e-19	2.38374357580823e-09	1.96001852827761e-08	3.18479491857779e-78	2.36212575961024e-19	2.04481886792996e-07	2.49060516331179e-70	1.29122888759879e-12	9.18965854230208e-78	7.65612073902968e-11	0	4.13578101078602e-07	3.00136267853867e-06	9.11241070426749e-16	8.62594159513016e-08	1.88890489796882e-43	6.90336787739084e-05
IL1RN	0.762743990653227	4.99448737057794e-07	4.26058690821318e-08	0.0418154132588357	4.72626506652635e-17	0.67612211624271	8.27510640842481e-05	0.0540169546609901	0.74241845027328	0.00154285331983033	3.68956583925635e-21	7.19163084368045e-19	0.021082121798649	0.0574978147032798	1.65952075428369e-05	3.23600180070808e-19	1.97727356342571e-32	1.28098675369231e-67	6.21332887942747e-73	2.90635296542207e-20	6.24388983239982e-36	1.23736806037483e-50	1.3368788053416e-25	6.67726515925614e-06	3.85199707622517e-40	7.6134369077837e-15	1.12997352023162e-06	2.41689533032209e-17	1.50978702124813e-09	1.33144189541021e-41	4.13578101078602e-07	0	1.77455155477924e-10	1.99022975191588e-21	2.46895332507245e-29	2.35659521764611e-12	0.000816282599749922
KEGG_PROTEASOME	0.0529315155604253	0.00237654795066093	5.59963505747703e-06	0.0213561001615167	2.61087387373326e-06	0.24253018522183	5.63989859698618e-10	0.0260484263032413	0.139003543640216	0.689265110281402	1.00644841833186e-05	1.11220994954807e-09	0.0265284674853472	0.00248214482886632	0.0116755329510666	0.354050292567708	0.023981700173765	4.40323531499218e-10	6.40387823061362e-14	4.21482714924245e-15	5.47123679909123e-19	1.1757053884958e-09	2.11520285597537e-20	5.26551888115925e-05	1.21914787373736e-19	1.62437675499824e-15	3.14511137001633e-06	3.42780408114963e-20	1.61383539948285e-06	3.73275755381531e-13	3.00136267853867e-06	1.77455155477924e-10	0	1.98357885455119e-23	2.40863975595807e-16	8.63256309388023e-11	1.69106980741919e-31
KEGG_PATHOGENIC_ESCHERICHIA_COLI_INFECTION	3.56804885762023e-05	2.68255172589033e-05	4.6718194348868e-10	0.099700164343427	2.06957574377634e-08	0.0450614368742751	1.96688778884573e-08	0.0589093510473771	0.129230916799722	0.117657382122159	5.82818941235973e-13	2.46453942534319e-10	0.542261081246602	0.83766291937325	0.910166145267844	0.000376970548737417	2.22775960314711e-06	1.54548897856369e-19	5.57750050470839e-25	1.02614782916586e-23	1.32563620142456e-33	2.87788661636831e-22	2.51093797599282e-16	8.27071202766967e-12	4.42796390864603e-39	2.57227006664426e-15	1.12834271638839e-15	1.95975154347189e-17	5.52663733111778e-19	4.01662680343555e-19	9.11241070426749e-16	1.99022975191588e-21	1.98357885455119e-23	0	2.67162419225355e-28	3.63439859866607e-31	3.27841214606262e-10
KEGG_NOD_LIKE_RECEPTOR_SIGNALING_PATHWAY	0.00307403658949291	4.24194389486711e-06	2.7589843510008e-05	0.000855453951415611	2.67638971278653e-15	0.0364281792966386	3.76323852903102e-08	0.000415054638242357	0.682576850153428	0.0276084060988192	2.15341619975516e-18	5.33093099541434e-23	0.984269467443738	0.416573170296367	0.912465594576537	4.20941762806585e-07	2.24573681517995e-13	3.94816609673245e-35	5.23033646085629e-49	2.02390816835775e-36	9.36197507770149e-44	1.73394807437024e-33	2.05109675576253e-39	0.000127022252174053	1.73305902862605e-40	4.92098591016615e-18	5.58437147968e-07	5.27508629614133e-33	1.3853413838723e-08	1.03779846745027e-26	8.62594159513016e-08	2.46895332507245e-29	2.40863975595807e-16	2.67162419225355e-28	0	2.61068385501143e-19	4.68511669344023e-11
KEGG_DRUG_METABOLISM_CYTOCHROME_P450	0.000351279526146774	2.2551876825029e-08	1.79942178498651e-06	0.552240630194741	3.01248816424671e-12	0.00134182420788163	0.000269821493889843	0.00367529774835916	0.0277782179021918	0.0117933582718009	7.19277717925203e-18	4.21826552436891e-15	0.568231034622353	0.758797067065344	0.768747326437075	0.00118486398256199	3.79501048151369e-08	3.73516609012525e-14	9.96250710540133e-19	1.81234911970023e-24	1.77478085000731e-29	3.41117284231749e-17	4.65399615627052e-15	4.71724212531102e-32	1.68322311106677e-31	1.37334815668052e-09	2.64494591654479e-37	1.18952285748177e-19	1.09074425528681e-46	2.40170478207994e-17	1.88890489796882e-43	2.35659521764611e-12	8.63256309388023e-11	3.63439859866607e-31	2.61068385501143e-19	0	3.14784370346199e-06
KEGG_SYSTEMIC_LUPUS_ERYTHEMATOSUS	0.000164505495154068	0.00944819883645419	0.0140769537882626	0.0651200202519748	1.91195666122505e-05	0.00240719294443454	2.53765276157441e-09	0.000558458927204788	0.146585118153177	0.199950029103735	3.48356192779589e-06	5.38298139447722e-07	0.00738161114748989	0.0138083033009622	0.000222535659068552	0.669559850391381	0.216656821977003	3.47513308286835e-05	1.20433807066808e-07	6.6924521823014e-15	1.86248803475167e-10	1.2960473477983e-05	8.6028417915324e-17	0.00115632858696604	3.49415071349141e-14	5.27171226343889e-07	1.87038453077314e-05	1.40024918539077e-18	0.000113095270247076	1.67043561085468e-06	6.90336787739084e-05	0.000816282599749922	1.69106980741919e-31	3.27841214606262e-10	4.68511669344023e-11	3.14784370346199e-06	0
